# Supplementary material for: Transcriptome and Metabolome Analyses Reveals the Pathway and Metabolites of Grain Quality Under Phytochrome B in Rice (Oryza sativa L.)
Source: Rice (N Y). 2022 Oct 27;15:52. doi: 10.1186/s12284-022-00600-5 (PMC9613846; doi:10.1186/s12284-022-00600-5)
Supplement: Supplementary file 2 — Additional file 2. Table S2. Gene names and numbers for differential pathways. [file 12284_2022_600_MOESM2_ESM.xlsx]

## Sheet: Carbon metabolism
Table S2 Gene names and numbers for differential pathways
Gene name	NIP-1-log2(FKPM)	NIP-2-log2(FPKM)	NIP-3-log2(FPKM)	phyb-1-log2(FPKM)	phyb-2-log2(FPKM)	phyb-3-log2(FPKM)
OsHXK4	2.52105	2.18269	2.3978	3.82171	3.51854	2.9855
OsHXK6	2.72465	3.03034	3.27501	3.65992	4.10098	4.86344
Os04g0458600	-0.736966	-0.915936	-1.35845	0.443607	1.33914	1.74416
Os09g0327400	1.88753	1.19535	1.36737	3.32769	2.97636	3.63459
OsMOC2; FBP1	0.970854	0.847997	1.53605	2.62527	2.07724	3.48156
OsPFPA2	8.0182	8.00591	7.86437	7.73552	7.4407	6.9659
Os01g0118000	3.90207	3.65535	3.81967	4.20085	4.82934	4.87873
OsGAPDH	4.57713	4.27053	4.67582	6.02813	5.59066	4.93074
Os05g0574400	5.39094	5.0955	5.48414	6.3107	6.30816	6.77965
Os02g0751800	1.80735	1.7137	1.63227	2.19849	2.85599	3.16511
Os05g0482700	3.45812	3.40599	3.33485	4.48736	4.71425	4.76394
OsEno1	0.687061	0.650765	0.807355	2.41414	2.62527	2.0635
OsPPDKA	7.16098	6.79338	7.23688	6.31216	6.18982	5.83845
Os01g0328700	3.66334	3.73552	3.82985	4.3799	4.56682	4.52042
Os03g0255500	5.11686	5.14608	5.38024	5.1035	4.81198	4.48349
OsPEPCK	2.92979	2.28688	3.0054	1.11103	0.879706	0.565597
Os09g0529900	3.48156	3.46074	3.95791	4.47832	4.68201	4.25626
Os04g0504600	3.02503	2.95977	3.32193	4.08321	4.02414	3.57046

## Sheet: TCA
Gene name	NIP-1-log2(FKPM)	NIP-2-log2(FPKM)	NIP-3-log2(FPKM)	phyb-1-log2(FPKM)	phyb-2-log2(FPKM)	phyb-3-log2(FPKM)
Os05g0574400	5.39094	5.0955	5.48414	6.3107	6.30816	6.77965
OsFLO16	8.00028	7.85674	8.08364	8.66003	8.67575	8.70857
OsSDH2-2	4.96901	4.46336	4.7252	4.22959	4.19771	4.31542
OsSCSb	3.87578	3.86493	4.04701	4.89045	5.06221	5.07596

## Sheet: Starch and sucrose metabolism
Gene name	NIP-1-log2(FKPM)	NIP-2-log2(FPKM)	NIP-3-log2(FPKM)	phyb-1-log2(FPKM)	phyb-2-log2(FPKM)	phyb-3-log2(FPKM)
OsHXK6	2.72465	3.03034	3.27501	3.65992	4.10098	4.86344
OsHXK4	2.52105	2.18269	2.3978	3.82171	3.51854	2.9855
SUS4	4.97039	4.79701	5.02857	4.82833	4.37921	4.2817
OsDGP1	0	0	0	0.565597	-3.64386	2.34199
Os02g0137100	3.41414	3.61471	3.82782	3.11103	3.22342	2.95791
Os05g0535100	-0.643856	-1.35845	-0.454032	0.0840643	0.748461	0.815575
OsEGL2	9.69478	9.26587	9.29641	8.36462	8.48623	8.61032
Os09g0533200	6.32679	5.36107	5.72247	5.02059	5.36807	5.05268
Os09g0560300	4.92505	4.93357	4.98504	5.72137	5.91001	5.67327
Os7BGlu26	0.163499	-0.0588937	-0.577767	1.13093	1.20163	0.918386
OsPGIP4	4.99141	5.09719	5.10476	1.9486	1.5008	2.59932
Os04g0276300	2.96162	3.84298	3.98277	5.31868	4.61353	4.17552
OsGH9B9	-1.18442	-0.184425	-1.02915	0.613532	0.83996	0.584963
Os04g0481050	2.04614	1.43829	1.9855	1.0635	0.918386	1.28096
OsSSIIIa; Flo5	6.9571	6.99016	7.42903	6.46025	6.12143	5.82528
GLGB	1.22651	1.65076	1.38957	0.941106	0.389567	-0.184425
ISA1	2.91531	2.96819	2.98853	3.13903	3.08821	3.0822
SSG4	2.61353	2.59216	2.82171	1.8953	2.0036	2.32769
OsMPG2	1.852	1.81967	2.02503	2.70487	2.91456	2.89724
flo2	5.2891	5.36142	5.74416	4.90256	4.56925	4.82934
FLO7	8.40697	8.69185	8.67888	8.2737	8.08465	8.02791
FLO11	4.84649	4.64386	5.04439	4.40871	4.27575	4.51728
FLO16	8.00028	7.85674	8.08364	8.66003	8.67575	8.70857
OsAmy2A	1.60863	1.42603	1.84099	1.3688	1.4039	1.3688
OsAmy3E	0.329997	0.177511	-0.682857	0.992144	1.52494	0.928305
Os09g0569200	0.860427	0.876506	1.13445	1.56277	1.59779	1.82112
RAG1	13.6597	13.258	13.1894	12.5369	12.9103	12.9582
RAG2	15.545	15.2532	15.1073	14.7168	14.9377	14.9521
RA5B	14.226	13.9229	13.8737	13.3816	13.5524	13.523
FSE1	4.53792	4.65821	4.63691	3.8679	3.56316	4.40463
OsPEG1	3.5472	3.69599	3.63343	4.32481	4.32481	4.50653
OsSBDCP1	7.77887	7.90959	7.75302	6.84172	6.66959	7.51396
OsSWEET15	4.98823	5.0045	5.36282	5.60288	5.89069	6.29664

## Sheet: Amino acid metabolism
Gene name	NIP-1-log2(FKPM)	NIP-2-log2(FPKM)	NIP-3-log2(FPKM)	phyb-1-log2(FPKM)	phyb-2-log2(FPKM)	phyb-3-log2(FPKM)
OsSAMS3	-0.494109	-1.12029	-1	-0.358454	1.96717	1.54102
OsDHQS	3.0054	2.5008	2.65306	3.40327	3.53854	4.4363
OsAS1	0.941106	0.765535	0.641546	1.55582	1.86394	2.65076
Os02g0180500	1.33914	1.91839	2.26003	3.39232	3.13422	2.91073
OsAlaAT4	2.66676	2.72683	2.97269	3.98368	4.03826	4.15462
Os03g0279400	0.823749	0.83996	0.669027	1.82782	1.75702	1.72247
Os02g0436400	3.26454	3.32481	3.27202	4.16189	4.0045	4.3799
OsGSr; OsGS1	4.97085	4.98413	5.48961	5.98755	6.09656	5.83137
Os02g0222100	0.495695	0.948601	0.925999	2.11103	2.07039	1.70929
OsCAS	0.238787	-0.0291463	0.226509	1.37851	2.22033	2.45418
OsASTOL1	2.65306	2.96717	2.66221	3.67807	3.77926	3.7148
OsSAT	5.42626	5.43129	5.68061	4.06867	4.64962	5.24413
OASA1	6.2791	6.22091	6.27966	5.78712	5.52419	5.7046
TS	4.07039	4.21101	4.59216	3.9782	3.53605	2.87774
Os07g0585600	3.05311	3.47897	3.35191	3.10434	2.57773	1.38957
OsMTK2	1.31034	0.823749	1.43829	1.63227	2	3.96901
OsACS4	-0.0740006	-1.68966	-0.643856	0.378512	1.25701	2.31325
OsACO2; OsACO1	-0.286304	-1.12029	-0.761213	0.400538	1.33342	0.887525
OsAdSS	3.87774	3.55459	3.97453	4.89239	4.7252	4.62234
OsASL	1.74846	1.38957	1.41684	2.28392	2.7845	2.82375
OsGDH2	2.41414	2.25096	2.12102	3.03386	3.76977	3.62994
Os04g0614500	0.847997	1.1177	1.24489	2.58736	2.13093	2.12433
Os05g0536400	3.20633	3.10936	3.22188	3.96901	4.02237	4.14405
Os08g0205900	2.83996	3.94111	4.14649	5.23343	5.06781	6.11894
OsAlaAT4	2.66676	2.72683	2.97269	3.98368	4.03826	4.15462
LOGL10	-0.556393	-0.599462	-0.321928	1.17632	1.02148	1.31615
OsAMI2	4.33914	3.66448	3.79701	3.17951	3.59574	3.3147
OsDAO1	-1.4344	-1.51457	-0.494109	-2.47393	-3.8365	-2.64386
Os04g0490100	4.16912	4.3512	4.49378	3.92695	4.02503	3.32048
OsPAL1	6.05159	5.65478	6.79559	5.84046	5.5373	4.0268
OsCAT7	0.847997	1.31034	1.1375	2.04614	2.08066	1.88362
OsATL6	3.66448	3.11437	3.23419	1.95977	1.60881	2.75489
OsCAT6	2.64386	2.87184	3.23113	2.27202	2.31034	1.70044
OsCAT11	1.31615	1.35614	1.62293	1.15704	0.298658	0.443607
GluB1	8.95632	8.74086	8.5922	9.50522	9.45432	10.2478
Os02g0224300	4.4489	3.93074	4.58316	3.37573	3.79494	3.62644
Os02g0456100	6.72069	6.97487	7.05213	6.3302	6.15198	5.97292
OsEnS-51	4.44626	4.12598	3.96993	3.51979	3.81558	3.6427
Os06g0507150	5.70929	6.12536	6.01948	5.53107	5.30998	5.22651

## Sheet: Fatty acid metabolism
Gene name	NIP-1-log2(FKPM)	NIP-2-log2(FPKM)	NIP-3-log2(FPKM)	phyb-1-log2(FPKM)	phyb-2-log2(FPKM)	phyb-3-log2(FPKM)
Os01g0761300	2.73985	2.68257	2.95047	3.61941	3.84298	3.82273
Os04g0465600	6.60407	7.11946	7.35403	8.63782	8.65145	8.52188
Os07g0170016	3.69265	3.68032	4.14241	5.01436	4.45681	4.87135
OsHAD1	3.88166	3.43696	3.74846	4.53667	5.06824	4.24793
Os08g0327400	4.22419	4.04002	4.18745	5.16551	5.45779	4.31252
Os11g0102500	-2.32193	-3.05889	-1.25154	4.10852	4.3427	2.3978
OsLTP1	4.99322	5.23688	5.80349	7.02492	6.41785	6.02791
OsLTP1.15	3.58135	3.30451	2.82782	4.01346	4.87135	3.9279
OsLTP1.16	3.59574	4.07211	4.32625	5.77505	6.28947	6.12143
OsLTP1.3	5.69877	6.09656	6.47362	7.30214	7.71273	7.11385
OsLTP1.9	4.28614	4.77083	4.75275	5.93664	6.28114	6.13586
OsLTP2.13	9.33242	9.29799	8.98908	10.6145	10.2107	10.0613
OsLTPd3	1.60881	0.918386	1.34483	2.40599	3.45681	2.51854
OsLTPd4	1.87184	1.26303	1.31034	0.0426443	0.748461	-0.0439433
OsLTPG24	0.0565835	0.250962	0.163499	1.65535	1.22651	1.25701
OsLTPL36	2.70044	3.04963	3.14078	5.01659	4.92029	4.77505
OsEnS-101	10.5522	10.8171	10.581	10.1042	10.371	10.2286
Prol-02	2.88947	3.97545	3.82273	6.04592	6.0706	5.04963
OsGELP45	0.0976108	0.0976108	0.978196	1.52607	2.01436	2.0072
OsGELP66	2.75489	2.63227	2.67807	3.44758	3.60288	4.12598
OsGELP93	-2.55639	-3.05889	-2.64386	-0.340075	0.0426443	-0.120294
OsGELP15	2.80116	2.53356	2.47249	3.61471	3.74524	3.30889
OsGELP62	0.807355	0.594549	1.31034	2.20163	2.24184	2.12433
OsGELP79	3.75596	3.5435	3.81865	4.24793	4.53481	4.7241
OsGELP87	-0.0588937	-0.713119	0.0285692	1.60407	1.46989	1.93357
OsGELP91	2.0321	1.52607	2.06695	3.10601	2.64616	3.20789
OsGELP108	3.52231	3.91743	4.07125	5.1981	5.47314	5.59842
OsGELP94	2.59694	1.42223	2.19849	1.41684	1.73552	0.124328
OsGELP80	8.30961	8.47784	8.60641	7.55013	7.48639	6.8802

## Sheet: Plant hormone metabolism
Gene name	NIP-1-log2(FKPM)	NIP-2-log2(FPKM)	NIP-3-log2(FPKM)	phyb-1-log2(FPKM)	phyb-2-log2(FPKM)	phyb-3-log2(FPKM)
OsIAA7	0.713696	0.941106	1.88753	2.97453	3.00899	1.62761
OsIAA11	-1.8365	-2.47393	-1.47393	-0.0291463	0.555816	-0.473931
OsIAA1; OsIAA4	4.57168	4.14975	4.61235	4.10769	4.10852	3.851
OsARF4; OsARF2	5.29793	5.24982	5.55367	4.76129	4.95931	4.78816
Arf75	2.72465	2.67356	3.22959	2.47249	2.42223	2.22342
OsCLIP	1.68257	1.79494	2.06005	1.95233	3.10434	3.65992
OsCOLE1	4.51854	4.37573	4.32625	3.57168	3.78869	4.12928
OsPIN9	0.214125	0.0703893	0.378512	-2.05889	-1.21759	-1.4344
OsPILS1	6.13832	6.19751	6.43279	5.02945	4.96578	4.07895
ARP1	5.98391	5.77742	5.97842	5.60318	5.43263	4.51412
OsRR41	4.4522	4.30743	4.74255	5.98868	5.40293	5.54597
OsAHP1; OHP1	2.82579	3.18745	2.54844	3.83592	3.87676	3.63575
OsRR4	2.31615	1.69153	2.73769	1.10434	0.933573	0.722466
OsRR6	4.53356	3.9644	3.93168	3.13422	3.32193	3.42895
Os07t0162500-02	-2.32193	-2.32193	-2	-0.0291463	-0.473931	-0.434403
Os09t0461500-01	4.23343	3.91265	4.32337	3.53107	3.71589	2.98185
Os08t0475400-02	0.226509	0.594549	0.485427	2.17313	1.9486	2.51096
Os03t0258200-01	3.80839	3.34625	3.95884	2.98732	2.69377	3.15543
OsGRAS32	-2.18442	-1.68966	-1.68966	-0.37707	0.378512	-0.200913
SLRL1	4.90785	4.57773	4.99458	4.53792	4.35826	3.81762
OsGRAS6	6.17373	5.93026	6.09128	5.52356	5.73525	5.13134
OsPIL14	2.33914	2.39232	2.43029	1.93357	1.46989	1.11103
OsbHLH135	0.879706	0.400538	0.739848	-0.915936	-0.514573	-4.64386
DCM1	2.10098	1.99639	2.6017	1.56071	1.80735	1.62761
OsGA2ox-3	1.40054	1.33914	1.59932	2.06695	2.62059	3.0268
Os01t0201600-01	1.71809	2.08066	1.42761	2.70929	3.55336	2.43296
OsGASR1	6.96128	7.10161	7.26679	7.95536	7.72137	7.65557
OsGASR9	1.16993	1.73118	1.68257	3.26454	3.41143	2.38957
OsGIF2	3.43563	3.24336	3.48671	4.25096	4.42828	3.92125
OsPYL/RCAR4; OsPYL4	4.9472	4.50843	5.21374	4.14731	3.98914	3.4019
OsPYL/RCAR5; OsPYL5	4.58496	4.33485	4.48478	3.98732	4.23036	3.69153
OsbZIP24	3.60881	3.59813	3.39506	3.14731	3.02326	2.9486
EDT1; OsbZIP40	4.21645	4.42291	4.1914	3.7666	4.04527	3.82782
OsNCED1	-0.473931	-3.05889	-1.152	-4.64386	-4.32193	-3.64386
Os02t0121600-01	3.55949	3.94953	3.70487	3.17313	3.08576	2.92979
Os10t0177400-02	-0.862496	-1.4344	-1.51457	0.782409	0.298658	0.163499
Os11t0498600-01	1.81967	1.37295	1.70044	2.29278	2.71809	3.46074
Os02t0636700-01	3.78241	3.51854	4.0036	4.48156	4.67129	4.37782
OsABAR1	2.55582	2.26003	2.23266	3.34908	3.53854	3.81762
Os10t0489000-00	-0.713119	-3.05889	-1.8365	0.0426443	0.722466	1.24489
OsASR5	3.93546	3.74739	4.9279	5.78398	5.20281	4.89336
OsPSKR1	1.22651	0.815575	0.545968	-0.599462	0.0976108	0.0840643
OsBSK2	1.05658	1.16993	1.16993	2.48543	2.36737	2.05311
Os04t0525900-01	4.92695	5.04571	5.03122	4.30378	4.30012	4.28688
OsGSK3	2.30159	2.01792	2.21101	2.87971	3.13914	2.82782
OsBZR1	1.20789	0.545968	0.941106	2.66676	3.12598	2.90689
CycD3; 2	-0.68966	0.124328	-0.184425	1.19535	1.81558	0.422233
OsBLE1	5.71699	5.69627	5.72301	6.57031	6.56636	6.58241
OsEIL3	-2.12029	-2.55639	-1.59946	-3.64386	-6.64386	-5.05889
OsEREBP022	2.852	2.95791	3.10098	3.48027	3.75916	4.43229
OsEREBP068	3.82782	3.97911	4.06953	4.41954	5.00854	5.09845
OsEREBP131	0.584963	0.739848	0.963474	1.60407	2.08746	1.45418
OsERF1	3.13093	2.71589	3.73769	2.7761	2.49313	2.23573
OsERF034	6.03628	6.04155	6.17532	5.70625	5.64645	5.54381
OsERF035	1.50589	1.36737	1.22651	0.83996	0.163499	0.0703893
OsERF063	2.91073	2.51096	3.23113	1.90304	2.1177	1.81558
OsERF66	3.49953	3.56925	3.52482	2.48543	2.10434	2.51349
OsERF67	5.54195	5.55612	5.99797	4.85848	4.55949	3.51728
OsERF068	8.35993	8.33914	8.52423	7.87431	7.9969	7.21043
OsERF076	5.63546	5.26754	5.3427	4.36877	4.84699	4.82018
OsERF077	5.19061	5.39266	5.37295	4.80632	4.72901	4.7366
OsERF101	-0.535332	-1.35845	-0.836501	-2.47393	-2.18442	-2.8365
OsERF129	3.27202	2.70929	2.3505	4.08576	4.46467	4.4363
Os06t0592500-01	8.72646	8.90096	8.98544	7.96861	7.51877	7.59447

## Sheet: Oxidative phosphorylation
Gene name	NIP-1-log2(FKPM)	NIP-2-log2(FPKM)	NIP-3-log2(FPKM)	phyb-1-log2(FPKM)	phyb-2-log2(FPKM)	phyb-3-log2(FPKM)
Os08g0161700	5.73688	5.90304	5.95907	6.47752	6.80774	6.54813
Os05g0481600	6.21859	6.25626	6.48091	7.12939	7.17253	6.85137
Os03g0352800	5.36807	5.36982	5.43196	6.23189	6.25134	5.98208
Os10g0576000	6.77847	6.87258	6.80361	7.73498	7.74618	7.55735
OsSDH2-2	4.96901	4.46336	4.7252	4.22959	4.19771	4.31542
Os02g0541700	4.749	4.62469	4.94064	5.7021	5.93805	6.15279
Os03g0806900	5.71094	5.63691	5.87086	6.51696	6.65935	6.11894
Os05g0400400	6.59768	6.49394	6.5947	7.26209	7.43045	7.58022
OsCOX6b1	4.80374	4.76341	4.87283	5.63401	5.84273	6.63561
Os08g0496000	3.40463	3.44228	4.05918	3.4019	3.03386	1.67356
OsmtATPS1	6.56773	6.33664	6.60006	7.14139	7.54512	7.33825
Os07g0485600	2.71809	2.58496	2.87971	3.6311	3.64616	3.71809
Os10g0320400	5.46369	5.3726	5.57652	6.15259	6.22959	6.35032
OsMtATPd2	6.56544	6.54195	6.45779	7.50446	7.5146	7.56033
Os01g0600000	5.31034	5.35966	5.45022	6.15886	6.46663	6.32301
Os05g0533800	2.93546	3.19377	2.854	4.24336	4.18824	4.06609
Os02g0313900	2.18587	2.18587	2.62994	2.01792	1.9222	1.78241
OsA7	2.5435	2.09085	2.80529	1.81558	1.83996	1.40599
Chalk5	4.13093	4.41007	4.97131	6.36982	5.92671	4.88118

## Sheet: Antioxidant metabolism
Gene name	NIP-1-log2(FKPM)	NIP-2-log2(FPKM)	NIP-3-log2(FPKM)	phyb-1-log2(FPKM)	phyb-2-log2(FPKM)	phyb-3-log2(FPKM)
OsAPx5	1.15704	1.22651	1.22651	3.11437	2.72247	2.66448
OsAPx6	2.72028	3.0635	2.97269	4.02237	3.96717	4.10601
OsDHAR1	4.99367	5.4941	5.31976	6.24489	6.38871	6.25115
OsGPX3	3.79909	3.72574	3.90689	4.77241	4.8125	5.01033
OsGSTL1	-3.18442	0	0	0.536053	1.15056	-1.68966
OsGSTZ3	4.68032	4.84599	4.90111	5.78136	5.59096	5.72874
OsGSTU18	-2.55639	-2.73697	-3.05889	-0.473931	-0.268817	0.678072
OsLOX2	-0.473931	-0.535332	-1.18442	0.765535	1.74416	0.389567
OsMDAR3	3.05832	3.12598	3.17951	4.31397	4.50526	5.23764
OsSOD1	5.75141	5.72083	5.77584	6.59902	6.68299	7.5127
OsPDIL1-4	5.98094	6.00607	6.42358	7.21325	7.24384	7.2151
OsPDIL1-5	2.58496	2.62527	2.63691	3.45418	3.61235	3.59932
OsTRXh4	6.56712	6.87652	6.79299	7.55582	7.6094	7.47395
OsTrx23	7.35517	6.95954	7.03298	7.73688	7.72595	8.91701
OsPRX2	4.85947	4.72083	4.89239	5.68958	5.73444	5.58496
prx24	-3.05889	-3.18442	-4.64386	-1.05889	-0.104697	-1.68966
prx132	3.73118	3.75275	4.54659	4.95	5.08449	4.89433
OsPrxII C	6.2878	6.12578	6.20006	6.87123	7.2385	6.86814
PRX13	0.594549	0.400538	0.475085	-1.8365	-2.8365	-1
prx57	3.16027	3.44626	3.90304	2.26303	1.04963	-0.415037
Osrboh7	4.21257	3.81147	4.29719	3.04439	3.27798	2.83592
Osrboh9	2.12433	1.83592	2.21723	0.765535	0.9855	-1.47393
OsDAO1	-1.4344	-1.51457	-0.494109	-2.47393	-3.8365	-2.64386
Os04g0490100	4.16912	4.3512	4.49378	3.92695	4.02503	3.32048

## Sheet: Transcription and Translation
Gene name	NIP-1-log2(FKPM)	NIP-2-log2(FPKM)	NIP-3-log2(FPKM)	phyb-1-log2(FPKM)	phyb-2-log2(FPKM)	phyb-3-log2(FPKM)
OsRPS5	5.23189	5.07425	5.01033	6.02901	6.06566	6.23266
OsRPS27a	7.21529	6.91265	6.92386	7.96619	8.24608	8.49418
OsRPS24	4.33128	4.2891	4.32984	5.45286	5.63836	5.87381
OsRPS26	6.03474	5.86146	5.77215	6.95524	7.22853	7.5404
Os01g0834500	5.05485	4.66107	4.96486	5.94064	5.94977	5.87652
Os01g0834600	6.79779	6.80684	6.69822	7.75308	7.80787	7.97619
OsRPS10	1.83188	1.23879	0.925999	2.46205	2.63459	2.7845
Os02g0162500	6.22612	5.93003	5.75007	6.64053	6.76102	6.93121
Os02g0229000	5.90545	5.50462	5.83188	6.45763	6.58782	6.6799
Os02g0290400	3.22651	3.05832	3.24184	3.97085	3.98459	4.15623
Os02g0478700	5.48543	5.25172	5.37573	6.41718	6.77689	6.8711
Os02g0489400	5.30268	5.08491	5.12681	6.36001	6.52278	6.85972
Os02g0534800	5.19967	4.852	4.9528	5.72192	5.97292	6.40293
OsRPS30	5.69516	5.488	5.6585	6.52779	6.74953	6.95942
OsRPS17	3.47249	2.65535	2.67129	3.96347	4.5373	4.47508
OsRPS9-2	3.44095	3.31325	2.91839	4.01525	4.36177	4.63169
Os03g0249400	4.84348	4.92884	4.80116	5.63778	5.76553	5.8716
OsRPS7a	5.21023	5.33128	5.43563	6.89433	6.29811	6.59186
Os03g0297300	5.11853	5.17513	4.9397	5.90231	5.79103	6.04549
OsRPS21	7.8786	7.88001	7.97373	8.73447	8.70546	8.7116
OsRPS6a	5.76022	5.58706	5.62994	6.9622	6.94158	6.9465
Os03g0402400	5.22651	5.27165	5.19456	6.28263	6.07959	6.00809
OsRPS19	6.66562	6.51916	6.60984	7.69084	7.69516	7.80639
Os03g0424800	7.36273	7.14119	7.192	8.31592	8.15906	8.49793
Os03g0577000	6.7662	6.3679	6.75248	7.59006	7.74369	7.91522
OsRPS29	4.82222	4.65707	4.81404	5.83971	6.00809	6.35473
OsRPS18	6.66959	6.47913	6.37955	7.49665	7.27221	7.03573
Os03g0798600	6.46581	6.16169	6.41498	6.99808	7.21597	7.42181
Os03g0807800	6.24432	5.93993	5.87036	6.86146	7.15684	7.40114
OsRPS27	5.66789	5.58976	5.70487	6.5738	6.67906	6.85748
Os04g0413600	6.03166	5.72492	5.52262	6.82413	7.00776	7.32463
Os04g0502300	5.30268	5.1823	5.37608	6.34855	6.09571	6.02015
Os04g0613500	-0.0439433	0.0703893	-1.8365	3.4957	2.32193	2.42492
Os04g0613600	4.78607	4.6017	4.61294	6.21878	5.94743	6.03716
Os04g0662100	1.40054	1.83188	1.32193	2.40871	2.78869	3.07553
Os05g0160200	7.42089	7.08545	7.44824	8.25479	8.42719	8.34713
Os05g0346300	5.9222	5.98914	5.85125	6.75729	6.7922	6.97945
Os05g0477300	6.87418	6.63575	6.68888	8.01262	7.9589	8.08071
OsRPS20	6.37712	5.95163	6.10957	6.99435	7.19643	7.59066
Os06g0555400	6.08257	5.66988	5.6642	6.60748	6.76408	6.85761
Os07g0150200	5.91073	5.72219	5.52607	6.65978	6.70266	6.66149
Os07g0173501	5.89336	5.46074	5.39678	6.86096	6.46679	7.11333
OsRPS15	5.80168	5.87995	5.37747	6.36807	6.7987	7.18299
Os07g0207400	2.91839	2.42761	2.7845	3.05311	4.10434	4.21723
Os07g0208000	2.76129	2.71589	2.41684	3.11603	3.69822	4.23802
Os07g0565000	4.87036	4.81404	4.38612	6.02326	6.08916	5.80813
OsRPS13	3.46467	3.12102	3.60644	4.31252	4.32265	4.51223
Os07g0608500	5.14568	4.95373	5.18587	6.30688	6.29517	6.3726
OsRbs5	4.42962	4.17871	4.14731	5.19417	5.19849	5.83112
Os07g0622100	6.68916	6.67624	6.70736	7.75909	7.70335	7.63952
Os08g0117300	5.8627	5.71232	5.77294	6.95942	7.08651	7.15745
OsRPS25	7.10612	6.89409	6.87652	7.80361	7.89476	8.01787
Os09g0568800	5.29057	5.17433	5.63052	6.43346	6.65807	6.96959
Os10g0170200	6.38336	6.07403	6.17672	6.96682	6.94158	7.19486
OsRPS28	7.63604	7.02403	7.37981	8.21728	8.33753	8.6343
Os10g0411800	7.12257	6.93463	6.98618	8.14883	8.1949	8.07655
OsRPS25a	5.09212	4.74255	4.88606	6.05788	6.16832	6.31832
OsRPS5A	7.02702	6.765	6.97453	7.71987	7.78973	7.89639
Os11g0602600	3.43429	2.80116	2.7845	3.67016	4.32409	4.48414
Os11g0634500	6.23688	5.91958	6.09614	6.62249	6.76924	7.35562
Os12g0124200	6.507	6.09614	6.39489	7.07425	7.2902	7.20682
Os12g0406200	4.81813	4.42626	4.29646	5.13504	5.47865	6.09656
Os12g0508300	6.4358	6.23745	6.45483	7.29838	7.54705	7.99186
Os01g0571200	3.42626	3.09424	2.77821	4.41616	3.95699	4.04876
Os01g0593500	0.739848	0.526069	0.214125	1.68706	1.95977	1.65992
Os01g0839300	2.34483	2.17951	2.49825	3.22805	3.82579	3.73552
Os02g0205000	3.27798	3.27947	3.35896	4.29057	4.11437	4.15218
Os03g0122200	1.69153	1.51602	2.16027	3.19061	3.48285	2.46467
Os03g0356300	2.41143	2.84398	2.9241	3.64039	4.03122	3.26604
OsRPL13	5.63662	5.60555	5.4591	6.82324	6.60377	6.35702
Os05g0270000	-0.152003	-0.234465	0.15056	1.95233	1.82782	1.73118
Os05g0452600	3.14731	3.48414	3.23573	4.64039	4.43829	3.65992
Os05g0513500	3.38957	2.96532	3.05311	4.12681	4.01257	4.23726
Os05g0528900	2.11437	2.33056	2.80735	3.68706	3.60763	3.854
Os10g0579500	3.68594	3.57894	3.59813	4.22805	4.70155	4.40803
OsRPL26	7.13258	6.82311	6.87529	7.59507	7.70805	7.59626
Os01g0191100	6.26472	6.14282	6.14629	7.51159	7.44303	7.77893
Os01g0231700	5.53107	5.28096	5.38647	6.45418	6.72506	7.00405
Os01g0304000	5.82146	5.6879	5.77505	6.81173	7.0798	7.61287
OsRPL23A	7.02237	6.85137	6.87922	7.83864	7.67165	7.53084
OsRPL36.2	4.36877	3.87774	3.87283	5.28873	5.47832	5.64155
Os01g0860300	2.83996	2.79077	2.87774	4.06091	3.92695	4.36807
Os01g0896700	7.27557	6.92979	7.09244	8.14078	7.9755	8.15866
OsRPL5	5.71809	5.29976	5.78057	6.86158	6.56499	6.65764
Os02g0103700	5.3505	4.78136	4.64443	5.59783	5.83567	6.42677
Os02g0111700	5.82985	5.66647	5.53045	6.71768	6.9535	7.32328
OsRPL27.3	7.2737	6.81417	7.03067	7.74497	7.89972	8.14949
Os02g0321900	4.40463	4.15947	4.34199	5.65564	5.68622	6.1918
Os02g0529700	2.11103	1.41684	1.22033	2.43829	2.68482	3.56925
Os02g0591700	6.33842	5.83415	6.2294	7.01781	7.15967	7.29517
Os02g0699600	6.4099	6.15279	6.3156	7.21587	7.50359	7.46565
Os02g0717800	4.67694	4.63691	4.68089	5.99887	6.06803	6.11582
Os02g0796900	5.87184	5.61117	5.60199	6.85325	7.05615	7.18378
Os02g0814700	5.68622	5.46956	5.52763	6.71631	6.96301	7.24108
OsRPL37	6.21218	6.00405	6.00742	7.05561	6.88496	7.12081
Os02g0821200	5.59455	5.20046	5.14527	6.60689	6.72942	6.90953
Os03g0139100	7.09128	6.75836	6.92125	8.03491	8.14608	8.38879
Os03g0141000	4.70598	4.45878	4.60644	5.77716	5.95466	5.96347
OsRPL51	3.47508	2.98003	3.46728	4.42358	4.16027	4.51916
Os03g0408300	7.76686	7.41236	7.49609	8.38543	8.50418	8.56194
OsRPL13b	5.84373	5.62469	6.04789	6.80116	6.54241	6.29223
Os03g0756000	6.73633	6.43746	6.65421	7.66974	7.81269	7.86493
Os04g0376000	6.72137	6.27146	6.35685	7.23573	7.57259	7.68489
Os04g0501000	6.60615	6.49057	6.65478	7.7963	7.75802	8.08688
OsRPL12, OsRPL10	5.16591	4.65363	4.78607	5.87995	6.0648	6.19397
OsRPL7	4.63285	4.29057	4.56742	5.62029	5.50621	5.3579
OsRPL18	1.55582	0.963474	1.43296	1.89918	2.62994	2.80529
Os05g0169100	6.01547	5.89579	6.14466	6.9743	6.78947	6.74953
Os05g0355500	6.07232	5.3837	5.67638	6.93074	7.11364	7.21587
Os05g0445500	4.52544	4.36457	4.72792	5.80813	5.36877	5.59634
Os05g0459900	7.20428	6.95117	6.92801	7.72329	7.86678	8.11489
Os05g0490100	2.24793	1.89142	2.05311	2.79286	3.45022	3.92884
Os05g0541900	3.38405	3.24184	3.43696	4.74416	4.78031	4.95047
Os05g0555900	4.97039	4.71589	4.69042	5.57803	5.89821	6.81506
OsRPL35a.3	2.80529	2.21723	2.3978	3.70266	3.56316	3.80426
Os05g0557000	5.07639	4.91265	5.41244	6.36422	6.51065	6.85187
Os06g0115500	4.58496	4.31687	4.28392	5.38128	5.28059	5.20477
Os06g0181566	6.44112	6.24982	6.10643	7.06717	7.11977	7.52372
Os06g0701400	5.80478	5.5245	5.67073	6.29057	6.64544	6.5741
OsRPL13a	5.74551	5.25588	5.59066	6.3918	6.33664	6.3837
Os07g0180900	5.88801	5.53543	5.93852	6.54643	6.78319	6.85811
Os07g0546700	6.80206	6.53512	6.75302	7.81711	7.81308	8.12784
Os07g0613200	5.38094	4.89821	5.17991	5.93805	5.97269	5.96993
Os08g0116500	6.69181	6.3535	6.66874	7.54767	7.72785	7.64717
Os08g0156800	5.37469	4.95047	4.91695	5.57984	5.98937	6.52638
Os08g0234000	5.46467	5.14078	5.37886	6.43779	6.0781	5.88093
OsRPL7A	6.83542	6.84511	6.86009	7.7909	7.66846	7.35023
Os08g0436800	6.11249	5.91456	6.05767	6.7845	6.90448	6.9148
Os08g0558000	6.49153	6.54071	6.76195	7.36229	7.48502	7.10549
OsRPL17, OsRPL22	7.23688	6.9697	7.01659	7.72908	7.83813	7.9225
OsRPL34	4.9222	4.68482	5.01302	5.81173	5.9404	5.90183
Os09g0485900	7.11489	6.56163	6.8226	7.6527	7.80916	7.97888
Os09g0507800	6.49761	6.21062	6.29994	7.28281	7.32148	7.37929
OsRPL21.2	7.43396	7.05994	7.2318	8.26341	8.40829	8.46548
Os10g0564300	6.31922	6.05094	5.88874	6.93038	6.98993	7.23554
OsRPL9	2.45681	2.26903	2.01436	3.37156	3.16511	3.36177
Os11g0135400	2.69599	2.52105	2.90111	4.67807	4.52544	4.8535
OsRPL26.1	5.69655	5.39197	5.64731	6.48059	6.86121	6.84411
Os11g0220800	5.96878	5.59216	5.93593	6.52607	6.62293	6.70874
Os11g0242700	4.04352	4.29205	4.47249	4.90014	5.1815	5.01792
OsRPL38	5.89676	5.488	5.88606	6.62278	6.97522	7.08172
Os12g0105200	3.11103	2.83592	2.43829	3.81762	4.08746	3.96717
Os12g0133050	3.08406	2.68257	3.12763	4.48993	4.45352	4.48414
Os12g0150100	6.56224	6.25626	6.5489	7.31642	7.41032	7.33083
OsRPL3A	4.88313	4.75969	4.72901	6.11333	5.86864	6.19061
OsRPL2, OsRPL8	7.53099	7.28337	7.61361	8.2891	8.27454	8.10601
Ribosome biogenesis
Os01g0611100	0.739848	-0.0439433	-0.0740006	1.0635	1.45418	2.82782
Os01g0756600	2.63691	2.78241	2.98185	3.69265	3.83895	3.33628
Os02g0103900	0.226509	-0.836501	0.62293	1.60407	1.29866	1.20163
Os02g0290400	3.22651	3.05832	3.24184	3.97085	3.98459	4.15623
Os02g0728600	3.10936	2.90497	2.67356	3.32769	3.73552	5.02901
Os03g0241200	5.765	5.54411	5.79416	6.44311	6.59708	7.25692
Os04g0662100	1.40054	1.83188	1.32193	2.40871	2.78869	3.07553
Os05g0270500	0	0	0	3.05658	1.62761	2.774
Os05g0595300	3.44095	3.33914	3.58736	4.14649	4.31397	4.0197
Os07g0636000	2.67582	2.45681	2.50335	3.23266	3.59932	3.32769
Os10g0124000	4.91409	5.06307	5.23151	6.25871	6.05246	5.74551
Os11g0579800	4.38267	4.09339	3.91743	5.42089	5.40667	5.33628
Os12g0166500	0.799087	0.378512	0.526069	1.41684	1.54597	1.4957
Os12g0299700	3.28983	3.55949	3.57289	4.12846	4.37573	4.35685
Os12g0634800	1.03562	1.28096	1.14405	1.99639	2.67582	2.5435
RNA polymerase
OsSIG5	-1.78588	-5.05889	-2.25154	-2.05889	-1.55639	1.62761
OsRPA49	2.22959	2.10098	2.34199	3.15704	3.09424	2.87381
Os05g0151700	0.863938	0.773996	1.1375	2.34483	2.12763	1.5509
Os06g0697400	3.17792	3.19377	2.94486	4.24031	4.28836	4.42962
Os07g0105100	4.30816	5.08364	5.2854	6.32265	6.21393	6.07788
Os07g0477000	1.62761	1.49057	2.08746	2.80116	3.0054	2.44361
Os11g0218100	2.75916	2.84398	2.66221	3.76553	3.77189	3.40463
eIFs
OseIF1A-1	6.21936	6.18884	6.42677	5.17033	5.31796	4.88215
OseIF1	11.9864	12.3565	12.2334	11.8631	11.8636	11.6658
Os03g0333300	4.53107	4.49761	4.50016	5.07382	5.19298	5.58946
Os12g0176800	3.40599	3.30159	3.54967	4.50906	4.46923	4.31687
Os02g0606100	3.76341	3.50335	3.81455	4.29352	4.5656	4.56925
OseIF3i	3.6427	3.62527	3.92695	4.61765	4.3799	4.78712
OseIF3i	3.07724	2.9982	3.53605	4.31687	4.19298	4.56438
Os03g0262400	5.28429	5.12391	5.18745	5.93003	5.93876	6.17173
Os04g0480100	5.7339	5.897	6.06393	5.63198	5.52857	5.42391
Os07g0112800	4.63459	4.52356	4.64328	5.43463	5.6314	5.86245
OseIF5A-1	7.47808	7.80954	7.74658	8.42488	8.55105	8.68573
OseIF5A-2	7.3665	6.83681	6.95664	7.61706	7.75067	8.38452

## Sheet: cell cycle
Gene name	NIP-1-log2(FKPM)	NIP-2-log2(FPKM)	NIP-3-log2(FPKM)	phyb-1-log2(FPKM)	phyb-2-log2(FPKM)	phyb-3-log2(FPKM)
OsFbox220	1.01436	1.32193	0.903038	2.25399	2.62761	1.87578
OsFbox356	-5.05889	-3.05889	-2.12029	-0.251539	-0.535332	-1.21759
OsFbox665	2.28983	2.29572	2.45943	3.22805	3.48929	2.78869
OsFbox045	4.15137	3.87184	4.26153	3.33056	3.2765	2.83592
OsFbox047	3.94486	3.58496	3.84197	3.41819	3.29866	3.17792
OsFbox068	3.81865	3.81762	3.90593	3.36457	3.52356	3.17153
OsFbox092	4.32553	4.23189	4.52607	2.40871	2.58976	2.16993
OsFbox106	5.44989	5.41244	5.73877	4.73064	4.77873	4.19928
OsFbox146	-0.599462	0.650765	0.432959	-0.785875	-0.736966	-2.8365
OsFbox169	3.83491	3.64155	4.0072	3.17153	2.8339	3.06695
OsFbox235	1.46467	1.24489	1.10434	0	0	0
OsFbox254	4.34837	4.32048	4.86888	3.849	3.6837	3.72356
OsFbox326	4.00899	4.28836	4.62176	2.34767	2.09424	0.722466
OsEnS-103	3.09761	3.55704	3.73118	2.15704	1.57531	0.895303
OsFbox367	1.79909	1.87184	1.90304	1.25096	0.847997	1.07039
Os09g0113000	4.22342	4.18269	4.49378	3.35191	3.50462	3.58496
OsFbox604	0.367371	0.545968	0.432959	-4.05889	-2.25154	-0.621488
OsCycB2	-1.2863	-0.434403	-0.535332	0.823749	0.659925	0.831877
OsCycB2; 2	-0.915936	-1.73697	-2.32193	0.575312	-0.104697	-0.217591
OsCycD3; 2	-0.68966	0.124328	-0.184425	1.19535	1.81558	0.422233
OsCDKB1; 1	1.3505	1.45943	1.42223	3.18587	3.20633	2.63459
OsCDKB2; 1	1.40054	1.17632	1.32769	2.65535	3.19692	2.1177
OsKRP6	1.67807	1.78241	2.03914	0.815575	0.713696	0.516015
