# Supplementary material for: Transcriptome and Metabolome Analyses Reveals the Pathway and Metabolites of Grain Quality Under Phytochrome B in Rice (Oryza sativa L.)
Source: Rice (N Y). 2022 Oct 27;15:52. doi: 10.1186/s12284-022-00600-5 (PMC9613846; doi:10.1186/s12284-022-00600-5)
Supplement: Supplementary file 3 — Additional file 3. Table S3. The name and number of metabolites. [file 12284_2022_600_MOESM3_ESM.xlsx]

## Sheet: 201 differential metabolites
Index	Formula	Compounds	Class I	Class II	CAS	Level	NP1	NP2	NP3	phyB-1	phyB-2	phyB-3	VIP	Fold_Change	Log2FC	Type
Hmtp000776	C8H9NO3	4,5,6-Trihydroxy-2-cyclohexen-1-ylideneacetonitrile	Alkaloids	Alkaloids	-	B	106260	90997	116050	92828	70932	54114	1.269	0.695401	-0.524083	down
Rfmb324	C7H8NO2+	Trigonelline	Alkaloids	Alkaloids	535-83-1	A	15773000	14454000	15704000	9234200	5621700	6614400	1.60014	0.467447	-1.09713	down
pmb0484	C5H13NO	Choline	Alkaloids	Alkaloids	62-49-7	B	29182000	30106000	28038000	28248000	26682000	26867000	1.31681	0.936686	-0.0943633	down
pme2693	C6H14N2O	N-Acetylputrescine	Alkaloids	Alkaloids	18233-70-0	B	119840	117370	120850	92160	94341	87158	1.66622	0.764283	-0.387822	down
pmp001198	C6H13NO2	6-Deoxyfagomine	Alkaloids	Alkaloids	197449-09-5	A	2633500	2465400	2899100	2379800	1977400	1566800	1.30806	0.740685	-0.433068	down
pmp001280	C23H46NO7P	3-{[(2-Aminoethoxy)(hydroxy)phosphoryl]oxy}-2-hydroxypropyl-9,12-octadecenoate	Alkaloids	Alkaloids	-	A	8514900	9037800	10274000	6438800	6709900	7214500	1.56528	0.731786	-0.450506	down
pmp001287	C8H9N	N-Benzylmethylene isomethylamine	Alkaloids	Alkaloids	-	A	3936200	3473700	3806800	3099000	2819500	1827600	1.29207	0.690586	-0.534106	down
Lmlp001118	C23H29NO8	3'-Glucosyl-6,7-dihydroxy-N-methyl-benzyltetrahydroisoquinoline	Alkaloids	Alkaloids	-	B	419270	499790	330230	623110	521130	539540	1.28272	1.34779	0.430595	up
pmb1912	C20H23N7O7	10-Formyl-THF	Alkaloids	Alkaloids	2800-34-2	A	6704500	7559700	5829300	8933200	9347300	7788800	1.39391	1.2974	0.375623	up
pme1691	C7H16NO2	Acetylcholine	Alkaloids	Alkaloids	60-31-1	B	260000	267640	248470	263820	321840	287170	1.18366	1.12462	0.16944	up
pmp001274	C28H48NO7P	2-Hydroxy-5,8,11,14,17-icosapentaenoyloxy]propyl-2-(trimethylammonio)ethyl phosphate	Alkaloids	Alkaloids	-	A	495990	517690	518260	581630	629810	633280	1.61932	1.20417	0.268042	up
pmb0785	C9H7N	Isoquinoline	Alkaloids	Isoquinoline alkaloids	119-65-3	A	19370	19694	17785	25980	26345	23976	1.63315	1.34217	0.424567	up
pmb0490	C13H18N2O2	N-p-Coumaroyl putrescine	Alkaloids	Phenolamine	34136-53-3	B	150130	205280	176180	118730	119560	114970	1.54202	0.664535	-0.589584	down
pmb0501	C5H14N4	Agmatine	Alkaloids	Phenolamine	306-60-5	B	133800	135110	123840	100210	115460	129520	1.09294	0.878905	-0.186221	down
pmb0896	C14H20N2O3	N'-Feruloyl putrescine	Alkaloids	Phenolamine	-	A	684120	814670	964060	361280	253670	278940	1.63841	0.362949	-1.46216	down
mws0018	C10H26N4	Spermine	Alkaloids	Phenolamine	71-44-3	B	12417000	12139000	13947000	15588000	14422000	12879000	1.03096	1.11391	0.155637	up
pmp001256	C18H19NO4	N-Cis-feruloyltyramine	Alkaloids	Phenolamine	80510-09-4	A	9	9	9	3789	5309.6	9187.5	1.69382	677.263	9.40357	up
pmb1096	C8H7N	Indole	Alkaloids	Plumerane	120-72-9	B	473650	349840	402590	308290	304580	190650	1.30566	0.655357	-0.609647	down
pme2024	C10H12N2O	Serotonin	Alkaloids	Plumerane	50-67-9	A	1274600	1534100	1983400	665950	677250	1818600	1.00729	0.659794	-0.599912	down
mws0103	C9H7NO	Indole-3-carboxaldehyde	Alkaloids	Plumerane	487-89-8	B	69713	53376	60071	74044	85386	70435	1.31139	1.255	0.327682	up
mws0216	C5H9NO3	Trans-4-Hydroxy-L-proline	Amino acids and derivatives	Amino acids and derivatives	51-35-4	B	10594000	10459000	11923000	7842400	8711200	5151700	1.3441	0.658215	-0.603369	down
mws0221	C6H12N2O4S2	L-(-)-Cystine	Amino acids and derivatives	Amino acids and derivatives	56-89-3	B	101770	76641	89158	57959	31736	40547	1.52483	0.48676	-1.03872	down
mws0230	C4H9NO3	L-(-)-Threonine	Amino acids and derivatives	Amino acids and derivatives	72-19-5	B	6469700	6025700	5542700	4360900	4140500	4282400	1.64437	0.708711	-0.496731	down
mws0250	C9H11NO3	L-(-)-Tyrosine	Amino acids and derivatives	Amino acids and derivatives	60-18-4	A	24756000	21624000	24785000	19732000	20369000	17199000	1.4276	0.805171	-0.312633	down
mws0254	C6H9N3O2	L-Histidine	Amino acids and derivatives	Amino acids and derivatives	71-00-1	A	10286000	8487700	9719000	6510400	5740700	5270400	1.61061	0.614947	-0.701466	down
mws0256	C5H11NO2	L-Valine	Amino acids and derivatives	Amino acids and derivatives	72-18-4	A	34671000	35653000	39229000	34554000	33336000	33291000	1.19691	0.92358	-0.114691	down
mws0890	C3H7NO3	D-Serine	Amino acids and derivatives	Amino acids and derivatives	312-84-5	B	95232	99009	88463	90961	79063	68826	1.20647	0.844877	-0.243187	down
mws1712	C9H11NO2	D-(+)-Phenylalanine	Amino acids and derivatives	Amino acids and derivatives	673-06-3	A	16608000	15022000	16571000	13340000	12120000	8778300	1.36651	0.710323	-0.493452	down
pme0008	C6H13N3O3	L-Citrulline	Amino acids and derivatives	Amino acids and derivatives	372-75-8	B	2098500	1982100	1718900	1468800	1323000	1726200	1.36207	0.779033	-0.360244	down
pme0026	C6H14N2O2	L-(+)-Lysine	Amino acids and derivatives	Amino acids and derivatives	56-87-1	B	10359000	11156000	10822000	6844700	6137700	5030300	1.6208	0.557031	-0.844171	down
pme0122	C8H16N2O3	N6-Acetyl-L-lysine	Amino acids and derivatives	Amino acids and derivatives	692-04-6	A	2953800	3025300	3575300	1621700	1604100	1862000	1.65151	0.532509	-0.909123	down
pme0128	C6H12N2O3	D-Alanyl-D-Alanine	Amino acids and derivatives	Amino acids and derivatives	923-16-0	B	20955	23629	23153	20629	21803	15981	1.00775	0.86235	-0.213655	down
pme0193	C5H10N2O3	L-Glutamine	Amino acids and derivatives	Amino acids and derivatives	56-85-9	A	12041000	12028000	12318000	6753000	6942000	6338600	1.6893	0.55057	-0.861001	down
pme2563	C8H14N2O5S	γ-Glu-Cys	Amino acids and derivatives	Amino acids and derivatives	636-58-8	B	69716	54742	50575	53919	39950	33367	1.19364	0.726926	-0.46012	down
pme2758	C5H9NO5	4-Hydroxy-L-glutamic acid	Amino acids and derivatives	Amino acids and derivatives	3913-68-6	B	105340	107670	114680	48978	55706	47287	1.67602	0.463765	-1.10854	down
pme2914	C6H10O5	3-Hydroxy-3-methylpentane-1,5-dioic acid	Amino acids and derivatives	Amino acids and derivatives	503-49-1	B	348700	373160	521700	256510	353550	213340	1.22607	0.662131	-0.594811	down
pme3388	C7H16N4O2	H-HomoArg-OH	Amino acids and derivatives	Amino acids and derivatives	156-86-5	B	193550	215070	229580	195520	203490	178380	1.02937	0.904716	-0.144462	down
pmp000967	C11H12N2O2	Tryptophan	Amino acids and derivatives	Amino acids and derivatives	73-22-3	A	33667000	31440000	33134000	26679000	30021000	20235000	1.23251	0.783125	-0.352685	down
pmp001213	C9H11NO2	Phenylalanine	Amino acids and derivatives	Amino acids and derivatives	63-91-2	A	29639000	27390000	29736000	26204000	24983000	19540000	1.2604	0.815156	-0.294852	down
mws0001	C4H8N2O3	L-Asparagine Anhydrous	Amino acids and derivatives	Amino acids and derivatives	70-47-3	B	1277200	1291400	1167700	1555300	1912500	2533900	1.43307	1.60632	0.683761	up
mws0260	C6H14N4O2	L-(+)-Arginine	Amino acids and derivatives	Amino acids and derivatives	74-79-3	A	5467300	5440300	5713000	6915100	6682000	5489900	1.15033	1.14839	0.199618	up
mws0629	C13H16N2O5	Asp-phe	Amino acids and derivatives	Amino acids and derivatives	13433-09-5	B	120340	121320	108040	167020	162540	135860	1.50493	1.33091	0.412415	up
mws0736	C8H16N2O3	N-Glycyl-L-leucine	Amino acids and derivatives	Amino acids and derivatives	869-19-2	B	83583	101430	91072	134210	130420	89852	1.10571	1.28396	0.3606	up
mws0813	C5H7NO3	5-Oxoproline	Amino acids and derivatives	Amino acids and derivatives	149-87-1	B	5782.5	11605	12372	13253	15302	19068	1.1883	1.60026	0.678308	up
mws0923	C9H10ClNO2	L-2-chlorophenylalanine	Amino acids and derivatives	Amino acids and derivatives	103616-89-3	B	8235900	8918400	8591500	8880700	9189300	8844900	1.12899	1.04541	0.064068	up
mws1050	C5H9NO4	O-Acetylserine	Amino acids and derivatives	Amino acids and derivatives	5147-00-2	B	284020	253260	259860	354620	331840	1002200	1.08964	2.1184	1.08297	up
mws4134	C20H32N6O12S2	Oxidized Glutathione	Amino acids and derivatives	Amino acids and derivatives	121-24-4	B	100650	114440	117940	184560	144700	111670	1.10463	1.32399	0.404897	up
mws5035	C15H22N2O3	Leucylphenylalanine	Amino acids and derivatives	Amino acids and derivatives	56217-82-4	B	28946	36072	27590	38013	37071	60903	1.19342	1.46842	0.55426	up
pme0120	C5H11NO2	5-Aminovaleric acid	Amino acids and derivatives	Amino acids and derivatives	660-88-8	A	26388	13765	23063	40926	29617	35259	1.30877	1.67366	0.743005	up
pme0278	C7H14N2O4	2,6-Diaminooimelic acid	Amino acids and derivatives	Amino acids and derivatives	583-93-7	B	69403	58862	115960	166140	108990	99700	1.10596	1.53477	0.618026	up
pme1002	C8H11NO	L-Tyramine	Amino acids and derivatives	Amino acids and derivatives	51-67-2	A	312830	318490	415510	514610	517050	377920	1.25233	1.34652	0.429238	up
pme1210	C5H11NO2S	L-Methionine	Amino acids and derivatives	Amino acids and derivatives	63-68-3	A	1390800	1603200	1352500	1685000	1813100	1962500	1.45981	1.25632	0.329205	up
pme3017	C4H9NO2	2-Aminoisobutyric acid	Amino acids and derivatives	Amino acids and derivatives	62-57-7	A	6850200	6925500	6287300	7784400	7194300	6734000	1.01434	1.08223	0.114002	up
pme3382	C6H11NO4	N-Acetylthreonine	Amino acids and derivatives	Amino acids and derivatives	17093-74-2	B	36109	44142	42384	46939	41646	57359	1.01061	1.19007	0.251044	up
Lmdp004307	C23H26O10	Farrerol 7-O-glucoside	Flavonoids	Dihydroflavone	885044-12-2	B	4852.6	26444	87691	9	9	9	1.65889	0.000226914	-12.1056	down
pmb3023	C21H22O11	Eriodictyol C-hexoside	Flavonoids	Dihydroflavone	-	B	424640	497210	1001500	451460	291310	174050	1.18153	0.476679	-1.06891	down
mws2221	C22H18O10	Catechin gallate	Flavonoids	Flavanols	130405-40-2	A	6869.4	21358	20264	33655	9	9	1.10886	0.694412	-0.526137	down
Hmcp002187	C23H24O13	Limocitrin 3-galactoside	Flavonoids	Flavonoid	-	A	85811	87412	198440	45987	69515	76294	1.15848	0.516048	-0.954422	down
pmb0681	C20H18O9	Apigenin 8-C-pentoside	Flavonoids	Flavonoid	-	A	72580	47462	105250	6179.9	20177	68464	1.09917	0.42088	-1.24852	down
pme0088	C15H10O6	Luteolin	Flavonoids	Flavonoid	491-70-3	A	4650.7	4584.3	6263.7	2429.1	4023.6	2431.9	1.38157	0.573248	-0.802768	down
mws0048	C21H20O10	Vitexin	Flavonoids	Flavonoid carbonoside	3681-93-4	A	2663300	1738500	2860600	3982600	3229800	3511300	1.30681	1.47661	0.562284	up
mws1434	C21H20O10	Isovitexin	Flavonoids	Flavonoid carbonoside	29702-25-8	A	2693000	1766000	2858600	3954200	3017800	3553900	1.24942	1.43844	0.524501	up
GQ512002	C28H32O16	Isorhamnetin-3-O-rutinoside	Flavonoids	Flavonols	604-80-8	B	60674	82830	148620	40965	57067	75529	1.0171	0.594135	-0.751138	down
Zmhn003162	C21H20O12	Quercetin-O-glucoside	Flavonoids	Flavonols	-	A	21886	20513	28066	13837	10680	12235	1.59755	0.521564	-0.939084	down
pme0369	C27H30O15	Kaempferol 3-O-rutinoside(Nicotiflorin)	Flavonoids	Flavonols	17650-84-9	A	157080	63797	101690	42430	47886	94219	1.05095	0.572083	-0.805704	down
pme1605	C27H30O15	Kaempferol 3-O-robinobioside(Biorobin)	Flavonoids	Flavonols	17297-56-2	A	150270	68726	107980	48129	51247	65068	1.36071	0.502924	-0.991588	down
pme3211	C21H20O12	Quercetin 3-O-glucoside(Isotrifoliin)	Flavonoids	Flavonols	21637-25-2	A	26089	18268	29140	12082	17473	13851	1.38996	0.590582	-0.759791	down
pmb3894	C17H14O7	Di-O-methylquercetin	Flavonoids	Flavonols	2068-02-2	A	60704	63909	55573	91260	83617	103130	1.60039	1.54289	0.625634	up
Rfmb090	C18H32O3	13-Hydroxy-9,11-octadecadienoic acid	Lipids	Free fatty acids	5204-88-6	A	58823	72003	55091	82912	89908	99070	1.52222	1.46243	0.548364	up
Rfmb091	C18H32O3	9-Hydroxy-10,12-octadecadienoic acid	Lipids	Free fatty acids	15514-85-9	A	57413	65136	53593	75090	87622	97066	1.53143	1.47482	0.56054	up
mws0119	C14H28O2	Myristic Acid	Lipids	Free fatty acids	544-63-8	B	738000	698810	771870	1002200	898840	2050500	1.17732	1.7891	0.839231	up
mws0366	C18H30O2	γ-Linolenic Acid	Lipids	Free fatty acids	506-26-3	B	6189300	5617200	5319900	5675800	7319000	8337400	1.11549	1.24557	0.316811	up
mws0752	C11H22O2	Undecylic Acid	Lipids	Free fatty acids	112-37-8	B	999560	1622700	1077200	1685900	1663200	1443000	1.13064	1.29535	0.373343	up
mws1490	C18H34O2	Oleic Acid	Lipids	Free fatty acids	112-80-1	B	71813	80635	76479	106010	96443	126770	1.51921	1.43811	0.524178	up
pmb0889	C18H30O2	Punicic acid	Lipids	Free fatty acids	544-72-9	B	86639	99934	86196	114020	111220	130450	1.5003	1.304	0.382941	up
pmb2778	C18H32O3	9,10-EODE	Lipids	Free fatty acids	65167-83-1	A	128860	146680	124780	182070	201420	216830	1.60664	1.4996	0.584578	up
pmn001578	C16H32O2	Hexadecanoic acid	Lipids	Free fatty acids	57-10-3	A	789410	547220	629670	1232100	857680	947480	1.37531	1.54466	0.627287	up
pmn001611	C16H30O2	Palmitoleic acid	Lipids	Free fatty acids	373-49-9	B	52508	75763	62982	111430	113850	164760	1.53734	2.03939	1.02814	up
pmn001688	C18H32O3	9S-Hyroxy-10E,12E-octadecadienoic acid	Lipids	Free fatty acids	-	A	66334	66570	56549	85974	92396	103680	1.58376	1.48876	0.574111	up
pmn001694	C18H34O5	9,10,13-Trihyroxy-11-octadecadienoic acid	Lipids	Free fatty acids	-	A	63666	67612	59519	98362	86133	117180	1.55126	1.58113	0.660957	up
pmb0164	C21H38O4	MAG(18:2)isomer1	Lipids	Glycerol ester	-	A	273770	287110	262570	154250	193350	194140	1.58098	0.657891	-0.60408	down
pmb0296	C21H40O4	MAG(18:1)isomer2	Lipids	Glycerol ester	-	A	652550	582360	549170	366150	415910	478460	1.50462	0.706538	-0.501161	down
pmb2363	C21H40O4	MAG(18:1)isomer1	Lipids	Glycerol ester	-	A	133690	117850	101920	55470	53863	115220	1.2055	0.6353	-0.654491	down
Hmyn007168	C22H45O9P	LysoPG(16:0)	Lipids	Glycerol ester	-	A	12232000	7626600	18218000	20943000	29848000	33104000	1.40474	2.20332	1.13968	up
pmb0890	C21H38O4	MAG(18:2)	Lipids	Glycerol ester	-	B	283540	451240	312400	617950	506850	358710	1.0722	1.41667	0.502505	up
pmn001495	C19H38O4	Hexadecanoic acid 2,3-dihydroxypropyl ester	Lipids	Glycerol ester	542-44-9	A	67165	73436	62079	108930	90382	115320	1.56338	1.55236	0.634462	up
pmd0130	C22H46NO7P	LysoPC 14:0(2n isomer)	Lipids	LPC	-	A	23057000	23206000	22602000	17012000	19752000	22131000	1.22936	0.855224	-0.225626	down
pmp001281	C26H52NO7P	LysoPC(18:1)	Lipids	LPC	-	B	38329000	39482000	37923000	34960000	37938000	36727000	1.19412	0.947215	-0.0782359	down
pmb0854	C26H48NO7P	LysoPC 18:3	Lipids	LPC	-	A	10791000	12192000	11968000	13273000	14827000	12899000	1.40263	1.17304	0.230255	up
pmb0863	C24H46NO7P	LysoPC 16:2(2n isomer)	Lipids	LPC	-	A	110300	117960	100470	136600	188160	176640	1.51811	1.52526	0.609059	up
pmb0865	C26H48NO7P	LysoPC 18:3(2n isomer)	Lipids	LPC	-	A	4707600	5253500	5073800	6072200	7633800	7930300	1.53056	1.43907	0.525139	up
pmb2260	C23H46NO7P	LysoPC 15:1	Lipids	LPC	-	B	157050	152280	148880	161220	192040	164990	1.25814	1.13103	0.177639	up
pmb2406	C25H52NO7P	LysoPC 17:0	Lipids	LPC	-	A	146750	173810	185760	201420	221150	198970	1.37948	1.22756	0.295798	up
pmp001270	C24H48NO7P	LysoPC(16:1)	Lipids	LPC	-	A	3328700	3720700	3550300	3701500	4080600	4261300	1.31865	1.1362	0.184219	up
mws0289	C23H46NO7P	LysoPE 18:1	Lipids	LPE	89576-29-4	B	14059000	16230000	17906000	11793000	11869000	12001000	1.52969	0.739973	-0.434455	down
pmb0856	C23H46NO7P	LysoPE 18:1(2n isomer)	Lipids	LPE	-	A	3458800	3787600	3529700	2262100	2253500	3380400	1.31344	0.732733	-0.448641	down
pmb0864	C19H40NO7P	LysoPE 14:0	Lipids	LPE	-	A	5988300	6543200	5803600	3447100	4473400	5685400	1.23525	0.742068	-0.430376	down
pmb2221	C18H39NO3	4-Hydroxysphinganine	Lipids	Sphingolipids	554-62-1	A	2406900	2295000	2803600	1154100	1581100	2609400	1.0616	0.712091	-0.489866	down
pmp001264	C16H35NO2	Hexadecylsphingosine	Lipids	Sphingolipids	-	A	6365000	5907400	5867200	6527000	6262000	6993800	1.20539	1.09059	0.125104	up
mws0572	C5H7N3O	5-Methylcytosine	Nucleotides and derivatives	Nucleotides and derivatives	554-01-8	B	37966	35701	32776	36296	25348	27590	1.08871	0.838327	-0.254416	down
mws0668	C10H12N4O6	Xanthosine	Nucleotides and derivatives	Nucleotides and derivatives	146-80-5	A	155470	179650	175500	139570	131080	173620	1.03278	0.87006	-0.200813	down
mws0724	C10H13N5O6	8-Hydroxyguanosine	Nucleotides and derivatives	Nucleotides and derivatives	3868-31-3	B	28122	28939	28808	24651	25376	28725	1.16066	0.917118	-0.124821	down
mws0874	C10H14N5O7P	3'-Aenylic acid	Nucleotides and derivatives	Nucleotides and derivatives	84-21-9	B	12555	13266	13189	9771.4	10696	11604	1.49556	0.822133	-0.282557	down
pme0033	C5H4N4O	Hypoxanthine	Nucleotides and derivatives	Nucleotides and derivatives	68-94-0	B	69698	78380	65176	37387	33635	40801	1.65792	0.524365	-0.931356	down
pme0040	C5H5N5	Adenine	Nucleotides and derivatives	Nucleotides and derivatives	73-24-5	B	3477000	3214900	3392200	2416800	2481200	1635500	1.44456	0.647901	-0.626154	down
pme1109	C5H5N5O	Guanine	Nucleotides and derivatives	Nucleotides and derivatives	73-40-5	A	275070	237860	223900	138020	219500	139630	1.30971	0.674715	-0.567651	down
pme1373	C9H14N3O7P	2'-Deoxycytidine-5'-monophosphate	Nucleotides and derivatives	Nucleotides and derivatives	1032-65-1	B	10180	15851	9964.3	7191.7	3699.7	9501.3	1.2051	0.566538	-0.819756	down
pme3967	C12H17N5O5	2-(Dimethylamino)guanosine	Nucleotides and derivatives	Nucleotides and derivatives	2140-67-2	B	155270	172360	173560	94345	82262	52534	1.54901	0.457194	-1.12912	down
pme3968	C6H7N5O	7-Methylguanine	Nucleotides and derivatives	Nucleotides and derivatives	578-76-7	B	47289	43245	51002	25615	22040	13444	1.54152	0.431685	-1.21195	down
mws0847	C6H7N5	1-Methyladenine	Nucleotides and derivatives	Nucleotides and derivatives	5142-22-3	B	54133	54945	54371	64376	62518	80237	1.39176	1.26725	0.341703	up
pme0183	C5H5N5O	2-Hydroxy-6-aminopurine	Nucleotides and derivatives	Nucleotides and derivatives	3373-53-3	B	183990	234570	223600	230440	255830	281400	1.18602	1.19545	0.257553	up
pme0257	C4H4N2O2	Uracil	Nucleotides and derivatives	Nucleotides and derivatives	66-22-8	B	316650	286050	254730	417290	310680	421100	1.28716	1.34013	0.422376	up
pme2746	C27H33N9O15P2	Flavin adenine dinucleotide(FAD)	Nucleotides and derivatives	Nucleotides and derivatives	146-14-5	A	163880	186010	191110	261990	255400	193130	1.32574	1.31335	0.393247	up
mws0236	C2H7NO3S	2-Aminoethanesulfonic acid	Organic acids	Organic acids	107-35-7	B	561760	488910	526150	334080	212350	298570	1.56988	0.535889	-0.899995	down
mws0328	C9H10O4	DL-P-hydroxyphenyllactic acid	Organic acids	Organic acids	6482-9-80	A	66583	70568	64389	23759	16461	23416	1.67086	0.315749	-1.66315	down
mws0341	C6H12O3	(S)-(-)-2-Hydroxyisocaproic acid	Organic acids	Organic acids	13748-90-8	B	368370	437320	391850	246870	170920	110840	1.49255	0.44143	-1.17974	down
mws0376	C4H4O4	Fumaric acid	Organic acids	Organic acids	110-17-8	A	194220	225890	193700	112350	137150	161610	1.47153	0.669768	-0.578268	down
mws0671	C4H9NO3	L-Homoserine	Organic acids	Organic acids	672-15-1	B	6353300	6321700	5884700	4114800	3710700	4226900	1.66868	0.649385	-0.622853	down
mws1189	C6H10O7	D-Galacturonic acid(Gal A)	Organic acids	Organic acids	91510-62-2	B	977030	829330	1116500	699310	783080	627360	1.4038	0.72181	-0.470309	down
mws1213	C6H10O7	Aldehydo-D-galacturonate	Organic acids	Organic acids	685-73-4	A	1049300	789350	1035000	777620	621970	643350	1.41298	0.710922	-0.492238	down
pme0048	C2H7NO2S	2-Aminoethanesulfinic acid	Organic acids	Organic acids	300-84-5	B	59944	80752	81910	72037	40935	43255	1.16041	0.701809	-0.510849	down
pme0274	C6H13NO2	6-Aminocaproic acid	Organic acids	Organic acids	60-32-2	B	11505000	10794000	12183000	9895200	8450300	6935400	1.40674	0.733162	-0.447796	down
pme0295	C6H11NO3	4-Acetamidobutyric acid	Organic acids	Organic acids	3025-96-5	B	248730	255170	218610	220480	220960	202830	1.21094	0.891711	-0.165352	down
mws0147	C5H10O3	3-Hydroxy-3-methyl butyric acid	Organic acids	Organic acids	625-08-1	B	437010	495590	561930	612140	561290	556380	1.17554	1.15743	0.210922	up
mws0154	C7H10O5	Shikimic acid	Organic acids	Organic acids	138-59-0	B	86906	73350	48097	109390	82631	94006	1.10191	1.3728	0.457121	up
mws0192	C4H6O4	Succinic acid	Organic acids	Organic acids	110-15-6	A	36258000	35803000	38413000	49327000	47435000	37516000	1.24864	1.21547	0.281516	up
mws0208	C6H10O4	Adipic Acid	Organic acids	Organic acids	124-04-9	B	574300	578240	616400	811910	751350	630660	1.36785	1.24025	0.310626	up
mws0237	C9H16O4	Anchoic Acid	Organic acids	Organic acids	123-99-9	A	642930	572660	626480	804060	610820	762150	1.0966	1.18184	0.241033	up
mws0275	C4H6O5	L-(-)-Malic acid	Organic acids	Organic acids	636-61-3	A	42810000	41508000	49459000	59207000	64562000	53007000	1.4928	1.32142	0.402092	up
mws0281	C6H8O7	Citric Acid	Organic acids	Organic acids	77-92-9	A	7716200	8071300	9895300	12855000	12835000	10052000	1.41582	1.39167	0.476818	up
mws0344	C5H10O6	D-Xylonic acid	Organic acids	Organic acids	526-91-0	A	1756900	1662500	2315800	2514900	2798600	1991500	1.1151	1.27371	0.34904	up
mws0425	C5H6O4	Citraconic acid	Organic acids	Organic acids	498-23-7	B	71790	82491	58390	135940	160000	149330	1.63218	2.0937	1.06606	up
mws0470	C4H6O4	Methylmalonic acid	Organic acids	Organic acids	516-05-2	A	35170000	35604000	37379000	48502000	46299000	36122000	1.19836	1.21054	0.275645	up
mws0924	C6H10O4	2-Methylglutaric acid	Organic acids	Organic acids	617-62-9	B	571820	594660	623630	849260	781590	647620	1.38699	1.27281	0.348017	up
mws2125	C3H4KO6P	Phosphoenolpyruvic acid	Organic acids	Organic acids	4265-07-0	B	582130	566870	655150	900340	750440	1083300	1.4659	1.51544	0.599736	up
pme0282	C8H6O4	Phthalic acid	Organic acids	Organic acids	88-99-3	B	82469	78535	78339	91364	106000	149380	1.2987	1.44873	0.534791	up
CMLN001810	C13H25NO9S3	5-Methylthiopentyl Glucosinolate	Others	Glucosinolates	29611-01-6	B	214110	266580	231780	542140	344450	250940	1.13562	1.5966	0.675003	up
Hmbp000904	C7H6O	Benzaldehyde	Others	Others	100-52-7	B	124210	134010	123460	109000	100620	70713	1.29914	0.734471	-0.445222	down
Lmtn002796	C21H22O11	Aromadendrin 7-glucoside	Others	Others	-	B	724560	899010	1600800	919000	528310	351350	1.0821	0.557833	-0.842095	down
mws1038	C11H22N2O4S	(R)-Pantetheine	Others	Others	496-65-1	A	100890	127270	116390	73923	94007	108390	1.10742	0.801974	-0.318373	down
mws4052	C4H7NO2	1-Aminocyclopropane-1-carboxylic acid	Others	Others	22059-21-8	B	1647200	1526900	1547800	1238200	1323000	1322300	1.61148	0.822444	-0.28201	down
mws4108	C21H20O5	1-Methoxyphaseollin	Others	Others	157226-48-7	B	3597.9	4363.9	4520.9	2620.4	2790.2	3415.8	1.44626	0.707091	-0.500033	down
pmb0774	C10H12N2O	N-Hydroxy tryptamine	Others	Others	-	A	1124700	1290500	1178200	606480	685840	1337400	1.02762	0.731819	-0.45044	down
pme3081	C8H12N2O2	4-(Aminomethyl)-5-(hydroxymethyl)-2-methylpyridin-3-ol	Others	Others	85-87-0	B	529150	539280	448140	312450	285960	306270	1.65364	0.59653	-0.745333	down
Zmhn001375	C14H18O9	Vanillic acid-C-glucoside	Others	Others	-	B	33709	23411	41641	36063	52804	41496	1.01578	1.31998	0.400521	up
mws0983	C20H39NO2	N-Oleoylethanolamine	Others	Others	111-58-0	A	361730	373800	261060	420280	464040	500280	1.36476	1.38934	0.474397	up
mws4113	C21H22O5	3'-Hydroxy-4'-O-methylglabridin	Others	Others	175554-11-7	B	2135.4	2507.1	1608.7	3562.5	3065.6	2420.3	1.24868	1.44747	0.53353	up
Hmcn000192	C7H14O7	Sedoheptulose	Others	Saccharides and Alcohols	3019-74-7	B	224450	226160	233000	203570	186040	222300	1.26462	0.895116	-0.159854	down
mws0213	C5H12O5	Ribitol	Others	Saccharides and Alcohols	488-81-3	B	50431	46333	49259	41161	35535	37526	1.58838	0.782219	-0.354355	down
mws0214	C6H14O6	D-Sorbitol	Others	Saccharides and Alcohols	50-70-4	A	420550	442190	368360	222680	221580	147620	1.57737	0.480773	-1.05657	down
mws1155	C6H14O6	Mannitol	Others	Saccharides and Alcohols	87-78-5	A	146960	161240	134530	82401	85013	59335	1.5872	0.512161	-0.965331	down
mws1333	C12H22O11	Melibiose	Others	Saccharides and Alcohols	585-99-9	A	4941400	4351000	4688400	3964700	4399600	2908500	1.10887	0.806306	-0.310601	down
mws1589	C18H32O16	Panose	Others	Saccharides and Alcohols	33401-87-5	B	462930	262910	348750	199070	146580	161620	1.52485	0.472059	-1.08296	down
mws1593	C24H42O21	Maltotetraose	Others	Saccharides and Alcohols	34612-38-9	B	10041	15208	9627.1	6150.3	3115.1	6794.1	1.40705	0.460473	-1.11881	down
mws5038	C12H22O11	Isomaltulose	Others	Saccharides and Alcohols	13718-94-0	A	8195400	8778200	7755600	6230100	6894200	7090600	1.49771	0.817451	-0.290797	down
pme0500	C18H32O16	D-(+)-Melezitose	Others	Saccharides and Alcohols	597-12-6	B	282010	309700	240160	304520	139980	119340	1.06956	0.677798	-0.561072	down
pme0516	C6H12O6	Inositol	Others	Saccharides and Alcohols	87-89-8	A	3983200	4117600	3967900	2963400	2101500	2394500	1.58508	0.618078	-0.694139	down
pme0534	C6H12O7	Gluconic acid	Others	Saccharides and Alcohols	526-95-4	A	1204200	1110800	1386200	1127300	1095200	957210	1.14066	0.859102	-0.219098	down
pme2237	C6H14O6	Dulcitol	Others	Saccharides and Alcohols	608-66-2	B	658010	636820	494090	295130	274180	201140	1.60359	0.430679	-1.21532	down
pme3705	C6H10O7	D-Glucoronic acid	Others	Saccharides and Alcohols	6556-12-3	A	1082000	903060	1044500	686400	556340	502550	1.59104	0.576087	-0.795642	down
pme1261	C9H19NO4	Pantothenol	Others	Saccharides and Alcohols	16485-10-2	B	8426.8	8204.2	10226	63840	28932	15178	1.39689	4.01944	2.00699	up
pmn001588	C24H42O21	Nystose	Others	Saccharides and Alcohols	13133-07-8	B	317450	373900	384940	381860	537540	445190	1.22852	1.26786	0.342401	up
mws0133	C6H6N2O	Nicotinamide	Others	Vitamin	98-92-0	B	599880	578720	583140	916390	734080	585460	1.09894	1.26916	0.343874	up
mws1337	C9H17NO5	D-Pantothenic Acid	Others	Vitamin	79-83-4	A	7444900	7607200	7109000	8613700	8039200	7610300	1.24736	1.09486	0.13074	up
pmb0801	C14H19NO9	4-Pyridoxic acid O-hexoside	Others	Vitamin	-	A	170250	189140	173750	289060	258130	192400	1.33089	1.38723	0.472211	up
pme0490	C6H5NO2	Nicotinic acid	Others	Vitamin	59-67-6	A	5345200	5201800	4489600	6529300	6235200	4906100	1.0257	1.17517	0.232873	up
pme2596	C8H9NO4	4-Pyridoxic acid	Others	Vitamin	82-82-6	B	89777	96534	82240	105930	103500	91539	1.12585	1.12071	0.164419	up
Hmgn001653	C7H6O3	3,4-Dihydroxybenzaldehyde	Phenolic acids	Phenolic acids	139-85-5	B	2350000	2236700	2438300	1552400	1379000	1202000	1.63221	0.588384	-0.765169	down
Hmln001566	C7H6O3	Salicylic acid	Phenolic acids	Phenolic acids	69-72-7	B	2299300	2283600	2433000	1634400	1273400	1019000	1.54573	0.5597	-0.837274	down
Hmtn001288	C9H10O4	Methyl-(2,4-dihydroxyphenyl)acetate	Phenolic acids	Phenolic acids	-	A	73814	68538	81204	28427	23107	39996	1.60504	0.409428	-1.28832	down
mws0179	C17H20O9	Chlorogenic acid methyl ester	Phenolic acids	Phenolic acids	29708-87-0	B	17772	17654	29964	14681	15281	13686	1.21969	0.667503	-0.583154	down
mws0749	C7H6O3	4-Hydroxybenzoic acid	Phenolic acids	Phenolic acids	99-96-7	B	3617900	3461400	3797900	2322400	1929600	1463500	1.57004	0.525457	-0.928356	down
mws2367	C14H20O7	Salidroside	Phenolic acids	Phenolic acids	10338-51-9	B	148770	100440	255020	70122	66899	47881	1.43584	0.366702	-1.44732	down
pmb3066	C22H26O12	5-O-p-Coumaroyl shikimic acid O-hexoside	Phenolic acids	Phenolic acids	-	B	6559.3	7386.8	13302	15470	9	9	1.14022	0.568407	-0.815005	down
pme3459	C20H28O3	Caffeyl alcohol	Phenolic acids	Phenolic acids	469-83-0	B	2410500	1238700	5510600	1118800	1317000	928390	1.15284	0.367278	-1.44506	down
pmn001468	C19H26O13	Sibiricose A3	Phenolic acids	Phenolic acids	139726-39-9	A	477290	462710	449300	355640	388030	303850	1.50092	0.753991	-0.40738	down
pmp000231	C16H18O8	Trans-3-O-p-coumaric quinic acid	Phenolic acids	Phenolic acids	-	B	23744	16416	20854	12343	16159	8848.8	1.30959	0.612168	-0.708001	down
pmp000232	C16H18O8	Cis-3-p-coumaric quinic acid	Phenolic acids	Phenolic acids	-	B	169730	112510	243930	101140	138350	84166	1.09181	0.615117	-0.701068	down
Lmhn002051	C12H12O8	Vnilloylmalic acid	Phenolic acids	Phenolic acids	-	A	96603	84134	84306	123160	152500	129990	1.60177	1.53051	0.614009	up
Lmhn003074	C14H14O8	Feruloylmalic acid	Phenolic acids	Phenolic acids	-	B	17516	11411	20723	27142	32000	40560	1.46036	2.0081	1.00583	up
Lmhn003240	C11H10O6	Benzoylmalic acid	Phenolic acids	Phenolic acids	-	B	522260	544670	597250	1047700	1164000	780990	1.56708	1.7983	0.846631	up
Zmhn002227	C17H22O10	Sinapic acid-glycoside	Phenolic acids	Phenolic acids	-	B	1224400	1180700	1530000	1861000	1694100	1288600	1.01816	1.2309	0.299709	up
Zmhn003184	C9H8O3	p-Coumaric acid	Phenolic acids	Phenolic acids	501-98-4	B	774970	798880	1137600	1221900	1093300	2347800	1.14552	1.71974	0.782194	up
mws0028	C8H8O4	Vanillic acid	Phenolic acids	Phenolic acids	121-34-6	A	20054	25676	22015	36109	42702	27806	1.44019	1.5738	0.654251	up
mws0093	C10H12O3	Coniferyl alcohol	Phenolic acids	Phenolic acids	458-35-5	B	8825.6	9164.9	19706	30661	47946	46095	1.54254	3.30805	1.72598	up
mws4085	C11H12O5	Sinapic acid	Phenolic acids	Phenolic acids	530-59-6	A	491400	639310	543300	877850	626070	634210	1.11267	1.27725	0.353041	up
pmb2620	C11H12O4	3,4-Dimethoxycinnamic acid	Phenolic acids	Phenolic acids	14737-89-4	B	54748	46239	77270	86409	82632	63023	1.04402	1.30185	0.380564	up
pmb2871	C13H16O9	2,5-Dihydroxy benzoic acid O-hexside	Phenolic acids	Phenolic acids	-	A	279080	274250	349670	406650	382790	335370	1.28787	1.24564	0.316883	up
pmb2940	C17H22O10	1-O-β-D-Glucopyranosyl sinapate	Phenolic acids	Phenolic acids	78185-48-5	A	7166400	7397700	9873600	12021000	13153000	8608400	1.19902	1.38239	0.467163	up
pme0085	C18H16O8	Rosmarinic acid	Phenolic acids	Phenolic acids	537-15-5	B	4480.4	3281.8	6491.6	13430	10153	10727	1.53248	2.40708	1.26728	up
pme0281	C8H6O4	Terephthalic acid	Phenolic acids	Phenolic acids	100-21-0	B	1144000	1143200	1111200	1250800	1404600	1906200	1.25601	1.34228	0.424684	up
pme3443	C11H12O4	Sinapinaldehyde	Phenolic acids	Phenolic acids	4206-58-0	A	60875	73576	80578	118500	159640	123040	1.59086	1.8657	0.899718	up
pmn001367	C13H16O9	Protocatechuic acid-4-glucoside	Phenolic acids	Phenolic acids	-	A	286610	297270	323760	374490	396940	316230	1.30006	1.19834	0.261036	up
pmn001517	C15H22O8	3,4,5-Trimethoxyphenyl-β-D-Glucopyranoside	Phenolic acids	Phenolic acids	-	B	241760	186540	280890	309680	303390	272030	1.15837	1.24804	0.319668	up
pmn001612	C34H42O19	β-D-(3-Mustard acyl)-fructosyl-α-D-(6-mustard acyl)glucoside	Phenolic acids	Phenolic acids	-	A	207800	95602	151580	262470	246100	400780	1.34254	1.99865	0.999026	up
pmn001613	C45H52O23	β-D-(3,4-Dimustard acyl)-fructosyl-α-D-(6-mustard acyl)glucoside	Phenolic acids	Phenolic acids	-	A	3698.3	1848.2	2502.4	5084.2	3694.5	3922.8	1.2373	1.57804	0.658135	up
pmn001672	C23H32O15	β-D-Furanofructosyl-α-D-(3-mustard acyl)glucoside	Phenolic acids	Phenolic acids	-	A	2895700	2040000	2401200	2666900	2957000	3165500	1.08672	1.19797	0.260594	up
pmn001695	C16H20O10	Trihydroxycinnamoylquinic acid	Phenolic acids	Phenolic acids	-	A	3817400	3752500	3372800	3829200	3926100	4635700	1.09389	1.13235	0.179324	up
HmLn000873	C13H16O10	2-O-Galloyl-β-D-glucose	Tannins	Tannin	-	B	49027	53150	87850	109880	109920	105940	1.43827	1.71418	0.777516	up
Hmbp007740	C29H46O4	Ovalifoliolides B	Terpenoids	Triterpene	-	B	10185	11877	14068	17337	18338	32518	1.36437	1.88743	0.916426	up
mws1574	C16H22O10	Geniposidic acid	Terpenoids	Sesquiterpenoids	27741-01-1	B	26166	28788	18078	33419	30780	30880	1.17986	1.30188	0.380598	up

## Sheet: 110(p<0.05)
Table S3 The name and number of metabolites
Index	Formula	Compounds	Class I	Class II	CAS	Level	NP1	NP2	NP3	phyB-1	phyB-2	phyB-3	VIP	Fold_Change	Log2FC	Type
mws0001	C4H8N2O3	L-Asparagine Anhydrous	Amino acids and derivatives	Amino acids and derivatives	70-47-3	B	1280000	1290000	1170000	1560000	1910000	2530000	1.43	1.61	0.684	up
mws0629	C13H16N2O5	Asp-phe	Amino acids and derivatives	Amino acids and derivatives	13433-09-5	B	120000	121000	108000	167000	163000	136000	1.5	1.33	0.412	up
pme0120	C5H11NO2	5-Aminovaleric acid	Amino acids and derivatives	Amino acids and derivatives	660-88-8	A	26400	13800	23100	40900	29600	35300	1.31	1.67	0.743	up
pme1210	C5H11NO2S	L-Methionine	Amino acids and derivatives	Amino acids and derivatives	63-68-3	A	1390000	1600000	1350000	1690000	1810000	1960000	1.46	1.26	0.329	up
mws0216	C5H9NO3	Trans-4-Hydroxy-L-proline	Amino acids and derivatives	Amino acids and derivatives	51-35-4	B	10600000	10500000	11900000	7840000	8710000	5150000	1.34	0.658	-0.603	down
mws0221	C6H12N2O4S2	L-(-)-Cystine	Amino acids and derivatives	Amino acids and derivatives	56-89-3	B	102000	76600	89200	58000	31700	40500	1.52	0.487	-1.04	down
mws0230	C4H9NO3	L-(-)-Threonine	Amino acids and derivatives	Amino acids and derivatives	72-19-5	B	6470000	6030000	5540000	4360000	4140000	4280000	1.64	0.709	-0.497	down
mws0250	C9H11NO3	L-(-)-Tyrosine	Amino acids and derivatives	Amino acids and derivatives	60-18-4	A	24800000	21600000	24800000	19700000	20400000	17200000	1.43	0.805	-0.313	down
mws0254	C6H9N3O2	L-Histidine	Amino acids and derivatives	Amino acids and derivatives	71-00-1	A	10300000	8490000	9720000	6510000	5740000	5270000	1.61	0.615	-0.701	down
mws0256	C5H11NO2	L-Valine	Amino acids and derivatives	Amino acids and derivatives	72-18-4	A	34700000	35700000	39200000	34600000	33300000	33300000	1.2	0.924	-0.115	down
mws1712	C9H11NO2	D-(+)-Phenylalanine	Amino acids and derivatives	Amino acids and derivatives	673-06-3	A	16600000	15000000	16600000	13300000	12100000	8780000	1.37	0.71	-0.493	down
pme0026	C6H14N2O2	L-(+)-Lysine	Amino acids and derivatives	Amino acids and derivatives	56-87-1	B	10400000	11200000	10800000	6840000	6140000	5030000	1.62	0.557	-0.844	down
pme0122	C8H16N2O3	N6-Acetyl-L-lysine	Amino acids and derivatives	Amino acids and derivatives	692-04-6	A	2950000	3030000	3580000	1620000	1600000	1860000	1.65	0.533	-0.909	down
pme0193	C5H10N2O3	L-Glutamine	Amino acids and derivatives	Amino acids and derivatives	56-85-9	A	12000000	12000000	12300000	6750000	6940000	6340000	1.69	0.551	-0.861	down
pme2758	C5H9NO5	4-Hydroxy-L-glutamic acid	Amino acids and derivatives	Amino acids and derivatives	3913-68-6	B	105000	108000	115000	49000	55700	47300	1.68	0.464	-1.11	down
pme2914	C6H10O5	3-Hydroxy-3-methylpentane-1,5-dioic acid	Amino acids and derivatives	Amino acids and derivatives	503-49-1	B	349000	373000	522000	257000	354000	213000	1.23	0.662	-0.595	down
pmp000967	C11H12N2O2	Tryptophan	Amino acids and derivatives	Amino acids and derivatives	73-22-3	A	33700000	31400000	33100000	26700000	30000000	20200000	1.23	0.783	-0.353	down
pmp001213	C9H11NO2	Phenylalanine	Amino acids and derivatives	Amino acids and derivatives	63-91-2	A	29600000	27400000	29700000	26200000	25000000	19500000	1.26	0.815	-0.295	down
Lmhn002051	C12H12O8	Vnilloylmalic acid	Phenolic acids	Phenolic acids	-	A	96600	84100	84300	123000	153000	130000	1.6	1.53	0.614	up
Lmhn003074	C14H14O8	Feruloylmalic acid	Phenolic acids	Phenolic acids	-	B	17500	11400	20700	27100	32000	40600	1.46	2.01	1.01	up
Lmhn003240	C11H10O6	Benzoylmalic acid	Phenolic acids	Phenolic acids	-	B	522000	545000	597000	1050000	1160000	781000	1.57	1.8	0.847	up
mws0093	C10H12O3	Coniferyl alcohol	Phenolic acids	Phenolic acids	458-35-5	B	8830	9160	19700	30700	47900	46100	1.54	3.31	1.73	up
pme0085	C18H16O8	Rosmarinic acid	Phenolic acids	Phenolic acids	537-15-5	B	4480	3280	6490	13400	10200	10700	1.53	2.41	1.27	up
pme3443	C11H12O4	Sinapinaldehyde	Phenolic acids	Phenolic acids	4206-58-0	A	60900	73600	80600	119000	160000	123000	1.59	1.87	0.9	up
pmn001612	C34H42O19	β-D-(3-Mustard acyl)-fructosyl-α-D-(6-mustard acyl)glucoside	Phenolic acids	Phenolic acids	-	A	208000	95600	152000	262000	246000	401000	1.34	2	0.999	up
Hmgn001653	C7H6O3	3,4-Dihydroxybenzaldehyde	Phenolic acids	Phenolic acids	139-85-5	B	2350000	2240000	2440000	1550000	1380000	1200000	1.63	0.588	-0.765	down
Hmln001566	C7H6O3	Salicylic acid	Phenolic acids	Phenolic acids	69-72-7	B	2300000	2280000	2430000	1630000	1270000	1020000	1.55	0.56	-0.837	down
Hmtn001288	C9H10O4	Methyl-(2,4-dihydroxyphenyl)acetate	Phenolic acids	Phenolic acids	-	A	73800	68500	81200	28400	23100	40000	1.61	0.409	-1.29	down
mws0179	C17H20O9	Chlorogenic acid methyl ester	Phenolic acids	Phenolic acids	29708-87-0	B	17800	17700	30000	14700	15300	13700	1.22	0.668	-0.583	down
mws0749	C7H6O3	4-Hydroxybenzoic acid	Phenolic acids	Phenolic acids	99-96-7	B	3620000	3460000	3800000	2320000	1930000	1460000	1.57	0.525	-0.928	down
mws2367	C14H20O7	Salidroside	Phenolic acids	Phenolic acids	10338-51-9	B	149000	100000	255000	70100	66900	47900	1.44	0.367	-1.45	down
pmn001468	C19H26O13	Sibiricose A3	Phenolic acids	Phenolic acids	139726-39-9	A	477000	463000	449000	356000	388000	304000	1.5	0.754	-0.407	down
pmp000231	C16H18O8	Trans-3-O-p-coumaric quinic acid	Phenolic acids	Phenolic acids	-	B	23700	16400	20900	12300	16200	8850	1.31	0.612	-0.708	down
pmp000232	C16H18O8	Cis-3-p-coumaric quinic acid	Phenolic acids	Phenolic acids	-	B	170000	113000	244000	101000	138000	84200	1.09	0.615	-0.701	down
mws0847	C6H7N5	1-Methyladenine	Nucleotides and derivatives	Nucleotides and derivatives	5142-22-3	B	54100	54900	54400	64400	62500	80200	1.39	1.27	0.342	up
pme0257	C4H4N2O2	Uracil	Nucleotides and derivatives	Nucleotides and derivatives	66-22-8	B	317000	286000	255000	417000	311000	421000	1.29	1.34	0.422	up
mws0874	C10H14N5O7P	3'-Aenylic acid	Nucleotides and derivatives	Nucleotides and derivatives	84-21-9	B	12600	13300	13200	9770	10700	11600	1.5	0.822	-0.283	down
pme0033	C5H4N4O	Hypoxanthine	Nucleotides and derivatives	Nucleotides and derivatives	68-94-0	B	69700	78400	65200	37400	33600	40800	1.66	0.524	-0.931	down
pme0040	C5H5N5	Adenine	Nucleotides and derivatives	Nucleotides and derivatives	73-24-5	B	3480000	3210000	3390000	2420000	2480000	1640000	1.44	0.648	-0.626	down
pme1109	C5H5N5O	Guanine	Nucleotides and derivatives	Nucleotides and derivatives	73-40-5	A	275000	238000	224000	138000	220000	140000	1.31	0.675	-0.568	down
pme3967	C12H17N5O5	2-(Dimethylamino)guanosine	Nucleotides and derivatives	Nucleotides and derivatives	2140-67-2	B	155000	172000	174000	94300	82300	52500	1.55	0.457	-1.13	down
pme3968	C6H7N5O	7-Methylguanine	Nucleotides and derivatives	Nucleotides and derivatives	578-76-7	B	47300	43200	51000	25600	22000	13400	1.54	0.432	-1.21	down
mws0048	C21H20O10	Vitexin	Flavonoids	Flavonoid carbonoside	3681-93-4	A	2660000	1740000	2860000	3980000	3230000	3510000	1.31	1.48	0.562	up
mws1434	C21H20O10	Isovitexin	Flavonoids	Flavonoid carbonoside	29702-25-8	A	2690000	1770000	2860000	3950000	3020000	3550000	1.25	1.44	0.525	up
pmb3894	C17H14O7	Di-O-methylquercetin	Flavonoids	Flavonols	61395	A	60700	63900	55600	91300	83600	103000	1.6	1.54	0.626	up
pme3211	C21H20O12	Quercetin 3-O-glucoside(Isotrifoliin)	Flavonoids	Flavonols	21637-25-2	A	26100	18300	29100	12100	17500	13900	1.39	0.591	-0.76	down
Zmhn003162	C21H20O12	Quercetin-O-glucoside	Flavonoids	Flavonols	-	A	21900	20500	28100	13800	10700	12200	1.6	0.522	-0.939	down
pmb3023	C21H22O11	Eriodictyol C-hexoside	Flavonoids	Dihydroflavone	-	B	425000	497000	1000000	451000	291000	174000	1.18	0.477	-1.07	down
pme0088	C15H10O6	Luteolin	Flavonoids	Flavonoid	491-70-3	A	4650	4580	6260	2430	4020	2430	1.38	0.573	-0.803	down
pmp001256	C18H19NO4	N-Cis-feruloyltyramine	Alkaloids	Phenolamine	80510-09-4	A	9	9	9	3790	5310	9190	1.69	677	9.4	up
pmb0490	C13H18N2O2	N-p-Coumaroyl putrescine	Alkaloids	Phenolamine	34136-53-3	B	150000	205000	176000	119000	120000	115000	1.54	0.665	-0.59	down
pmb0896	C14H20N2O3	N'-Feruloyl putrescine	Alkaloids	Phenolamine	-	A	684000	815000	964000	361000	254000	279000	1.64	0.363	-1.46	down
Lmlp001118	C23H29NO8	3'-Glucosyl-6,7-dihydroxy-N-methyl-benzyltetrahydroisoquinoline	Alkaloids	Alkaloids	-	B	419000	500000	330000	623000	521000	540000	1.28	1.35	0.431	up
pmb1912	C20H23N7O7	10-Formyl-THF	Alkaloids	Alkaloids	2800-34-2	A	6700000	7560000	5830000	8930000	9350000	7790000	1.39	1.3	0.376	up
pme1691	C7H16NO2	Acetylcholine	Alkaloids	Alkaloids	60-31-1	B	260000	268000	248000	264000	322000	287000	1.18	1.12	0.169	up
pmp001274	C28H48NO7P	2-Hydroxy-5,8,11,14,17-icosapentaenoyloxy]propyl-2-(trimethylammonio)ethyl phosphate	Alkaloids	Alkaloids	-	A	496000	518000	518000	582000	630000	633000	1.62	1.2	0.268	up
Hmtp000776	C8H9NO3	4,5,6-Trihydroxy-2-cyclohexen-1-ylideneacetonitrile	Alkaloids	Alkaloids	-	B	106000	91000	116000	92800	70900	54100	1.27	0.695	-0.524	down
pme2693	C6H14N2O	N-Acetylputrescine	Alkaloids	Alkaloids	18233-70-0	B	120000	117000	121000	92200	94300	87200	1.67	0.764	-0.388	down
pmp001198	C6H13NO2	6-Deoxyfagomine	Alkaloids	Alkaloids	197449-09-5	A	2630000	2470000	2900000	2380000	1980000	1570000	1.31	0.741	-0.433	down
pmp001280	C23H46NO7P	3-{[(2-Aminoethoxy)(hydroxy)phosphoryl]oxy}-2-hydroxypropyl-9,12-octadecenoate	Alkaloids	Alkaloids	-	A	8510000	9040000	10300000	6440000	6710000	7210000	1.57	0.732	-0.451	down
pmp001287	C8H9N	N-Benzylmethylene isomethylamine	Alkaloids	Alkaloids	-	A	3940000	3470000	3810000	3100000	2820000	1830000	1.29	0.691	-0.534	down
Rfmb324	C7H8NO2+	Trigonelline	Alkaloids	Alkaloids	535-83-1	A	15800000	14500000	15700000	9230000	5620000	6610000	1.6	0.467	-1.1	down
pmb0785	C9H7N	Isoquinoline	Alkaloids	Isoquinoline alkaloids	119-65-3	A	19400	19700	17800	26000	26300	24000	1.63	1.34	0.425	up
pmb1096	C8H7N	Indole	Alkaloids	Plumerane	120-72-9	B	474000	350000	403000	308000	305000	191000	1.31	0.655	-0.61	down
mws0237	C9H16O4	Anchoic Acid	Organic acids	Organic acids	123-99-9	A	643000	573000	626000	804000	611000	762000	1.1	1.18	0.241	up
mws0275	C4H6O5	L-(-)-Malic acid	Organic acids	Organic acids	636-61-3	A	42800000	41500000	49500000	59200000	64600000	53000000	1.49	1.32	0.402	up
mws0281	C6H8O7	Citric Acid	Organic acids	Organic acids	77-92-9	A	7720000	8070000	9900000	12900000	12800000	10100000	1.42	1.39	0.477	up
mws0425	C5H6O4	Citraconic acid	Organic acids	Organic acids	498-23-7	B	71800	82500	58400	136000	160000	149000	1.63	2.09	1.07	up
mws0924	C6H10O4	2-Methylglutaric acid	Organic acids	Organic acids	617-62-9	B	572000	595000	624000	849000	782000	648000	1.39	1.27	0.348	up
mws2125	C3H4KO6P	Phosphoenolpyruvic acid	Organic acids	Organic acids	4265-07-0	B	582000	567000	655000	900000	750000	1080000	1.47	1.52	0.6	up
mws0236	C2H7NO3S	2-Aminoethanesulfonic acid	Organic acids	Organic acids	107-35-7	B	562000	489000	526000	334000	212000	299000	1.57	0.536	-0.9	down
mws0328	C9H10O4	DL-P-hydroxyphenyllactic acid	Organic acids	Organic acids	6482-9-80	A	66600	70600	64400	23800	16500	23400	1.67	0.316	-1.66	down
mws0341	C6H12O3	(S)-(-)-2-Hydroxyisocaproic acid	Organic acids	Organic acids	13748-90-8	B	368000	437000	392000	247000	171000	111000	1.49	0.441	-1.18	down
mws0376	C4H4O4	Fumaric acid	Organic acids	Organic acids	110-17-8	A	194000	226000	194000	112000	137000	162000	1.47	0.67	-0.578	down
mws0671	C4H9NO3	L-Homoserine	Organic acids	Organic acids	672-15-1	B	6350000	6320000	5880000	4110000	3710000	4230000	1.67	0.649	-0.623	down
mws1189	C6H10O7	D-Galacturonic acid(Gal A)	Organic acids	Organic acids	91510-62-2	B	977000	829000	1120000	699000	783000	627000	1.4	0.722	-0.47	down
mws1213	C6H10O7	Aldehydo-D-galacturonate	Organic acids	Organic acids	685-73-4	A	1050000	789000	1040000	778000	622000	643000	1.41	0.711	-0.492	down
pme0274	C6H13NO2	6-Aminocaproic acid	Organic acids	Organic acids	60-32-2	B	11500000	10800000	12200000	9900000	8450000	6940000	1.41	0.733	-0.448	down
mws1490	C18H34O2	Oleic Acid	Lipids	Free fatty acids	112-80-1	B	71800	80600	76500	106000	96400	127000	1.52	1.44	0.524	up
pmb0889	C18H30O2	Punicic acid	Lipids	Free fatty acids	544-72-9	B	86600	99900	86200	114000	111000	130000	1.5	1.3	0.383	up
pmb2778	C18H32O3	9,10-EODE	Lipids	Free fatty acids	65167-83-1	A	129000	147000	125000	182000	201000	217000	1.61	1.5	0.585	up
pmn001578	C16H32O2	Hexadecanoic acid	Lipids	Free fatty acids	21096	A	789000	547000	630000	1230000	858000	947000	1.38	1.54	0.627	up
pmn001611	C16H30O2	Palmitoleic acid	Lipids	Free fatty acids	373-49-9	B	52500	75800	63000	111000	114000	165000	1.54	2.04	1.03	up
pmn001688	C18H32O3	9S-Hyroxy-10E,12E-octadecadienoic acid	Lipids	Free fatty acids	-	A	66300	66600	56500	86000	92400	104000	1.58	1.49	0.574	up
pmn001694	C18H34O5	9,10,13-Trihyroxy-11-octadecadienoic acid	Lipids	Free fatty acids	-	A	63700	67600	59500	98400	86100	117000	1.55	1.58	0.661	up
Rfmb090	C18H32O3	13-Hydroxy-9,11-octadecadienoic acid	Lipids	Free fatty acids	5204-88-6	A	58800	72000	55100	82900	89900	99100	1.52	1.46	0.548	up
Rfmb091	C18H32O3	9-Hydroxy-10,12-octadecadienoic acid	Lipids	Free fatty acids	15514-85-9	A	57400	65100	53600	75100	87600	97100	1.53	1.47	0.561	up
pmb0863	C24H46NO7P	LysoPC 16:2(2n isomer)	Lipids	LPC	-	A	110000	118000	100000	137000	188000	177000	1.52	1.53	0.609	up
pmb0865	C26H48NO7P	LysoPC 18:3(2n isomer)	Lipids	LPC	-	A	4710000	5250000	5070000	6070000	7630000	7930000	1.53	1.44	0.525	up
pmp001270	C24H48NO7P	LysoPC(16:1)	Lipids	LPC	-	A	3330000	3720000	3550000	3700000	4080000	4260000	1.32	1.14	0.184	up
pmp001281	C26H52NO7P	LysoPC(18:1)	Lipids	LPC	-	B	38300000	39500000	37900000	35000000	37900000	36700000	1.19	0.947	-0.0782	down
pmn001495	C19H38O4	Hexadecanoic acid 2,3-dihydroxypropyl ester	Lipids	Glycerol ester	542-44-9	A	67200	73400	62100	109000	90400	115000	1.56	1.55	0.634	up
pmb0164	C21H38O4	MAG(18:2)isomer1	Lipids	Glycerol ester	-	A	274000	287000	263000	154000	193000	194000	1.58	0.658	-0.604	down
pmb0296	C21H40O4	MAG(18:1)isomer2	Lipids	Glycerol ester	-	A	653000	582000	549000	366000	416000	478000	1.5	0.707	-0.501	down
mws0289	C23H46NO7P	LysoPE 18:1	Lipids	LPE	89576-29-4	B	14100000	16200000	17900000	11800000	11900000	12000000	1.53	0.74	-0.434	down
HmLn000873	C13H16O10	2-O-Galloyl-β-D-glucose	Tannins	Tannin	-	B	49000	53200	87900	110000	110000	106000	1.44	1.71	0.778	up
mws1574	C16H22O10	Geniposidic acid	Terpenoids	Sesquiterpenoids	27741-01-1	B	26200	28800	18100	33400	30800	30900	1.18	1.3	0.381	up
mws0213	C5H12O5	Ribitol	Others	Saccharides and Alcohols	488-81-3	B	50400	46300	49300	41200	35500	37500	1.59	0.782	-0.354	down
mws0214	C6H14O6	D-Sorbitol	Others	Saccharides and Alcohols	50-70-4	A	421000	442000	368000	223000	222000	148000	1.58	0.481	-1.06	down
mws1155	C6H14O6	Mannitol	Others	Saccharides and Alcohols	87-78-5	A	147000	161000	135000	82400	85000	59300	1.59	0.512	-0.965	down
mws1589	C18H32O16	Panose	Others	Saccharides and Alcohols	33401-87-5	B	463000	263000	349000	199000	147000	162000	1.52	0.472	-1.08	down
mws5038	C12H22O11	Isomaltulose	Others	Saccharides and Alcohols	13718-94-0	A	8200000	8780000	7760000	6230000	6890000	7090000	1.5	0.817	-0.291	down
pme0516	C6H12O6	Inositol	Others	Saccharides and Alcohols	87-89-8	A	3980000	4120000	3970000	2960000	2100000	2390000	1.59	0.618	-0.694	down
pme0534	C6H12O7	Gluconic acid	Others	Saccharides and Alcohols	526-95-4	A	1200000	1110000	1390000	1130000	1100000	957000	1.14	0.859	-0.219	down
pme2237	C6H14O6	Dulcitol	Others	Saccharides and Alcohols	608-66-2	B	658000	637000	494000	295000	274000	201000	1.6	0.431	-1.22	down
pme3705	C6H10O7	D-Glucoronic acid	Others	Saccharides and Alcohols	1700908	A	1080000	903000	1040000	686000	556000	503000	1.59	0.576	-0.796	down
mws0983	C20H39NO2	N-Oleoylethanolamine	Others	Others	111-58-0	A	362000	374000	261000	420000	464000	500000	1.36	1.39	0.474	up
mws4052	C4H7NO2	1-Aminocyclopropane-1-carboxylic acid	Others	Others	22059-21-8	B	1650000	1530000	1550000	1240000	1320000	1320000	1.61	0.822	-0.282	down
mws4108	C21H20O5	1-Methoxyphaseollin	Others	Others	157226-48-7	B	3600	4360	4520	2620	2790	3420	1.45	0.707	-0.5	down
pme3081	C8H12N2O2	4-(Aminomethyl)-5-(hydroxymethyl)-2-methylpyridin-3-ol	Others	Others	85-87-0	B	529000	539000	448000	312000	286000	306000	1.65	0.597	-0.745	down
