# Supplementary material for: Transcriptome and Metabolome Analyses Reveals the Pathway and Metabolites of Grain Quality Under Phytochrome B in Rice (Oryza sativa L.)
Source: Rice (N Y). 2022 Oct 27;15:52. doi: 10.1186/s12284-022-00600-5 (PMC9613846; doi:10.1186/s12284-022-00600-5)
Supplement: Supplementary file 5 — Additional file 5. Table S1. List of primers required for this study. [file 12284_2022_600_MOESM5_ESM.xlsx]

## Sheet: Sheet1
Table S1 List of primers required for this study
Primer name	Sequence (5' to 3')
Os04g0560600-F	CGGTGCATCTGACAGACCTA
Os04g0560600-R	AGCCCTTGATTTCCTCTGGT
Os01g0958200-F	CAACCTGGTGCTGTTCGAC
Os01g0958200-R	GGTATATCCTGCCCTCCGAC
Os06g0160200-F	CAGAACTACGTGAGCTGGGA
Os06g0160200-R	TATGGGCTGTAGGTGGCAAA
Os02g0530300-F	GACCTCTGCTCCAAGTGCTA
Os02g0530300-R	GATGGCGAGGAAGGATGAGT
Os03g0128700-F	TCAACGAGCTTGTGGAGAAC
Os03g0128700-R	TCATGGCTACAAATTCGGCG
Os08g0191433-F	GCTCGAGTTCTAGGCCTTGA
Os08g0191433-R	TTGCTCCATGACCCTTTTGC
Os01g0942300-F	ACGCCATGACATTCAACCAG
Os01g0942300-R	TATCGGTGCTGGGGTAGAAG
Os01g0304000-F	CACAACCAGTCGTACAAGGC
Os01g0304000-R	GGATTCAGCCTCACCACTCT
Os03g0766350-F	TACCGCAATCACCACCACTA
Os03g0766350-R	TACCCATGCCCAAAGTTTGC
Os03g0369100-F	CAAAATCGAGCCGTCAGAGG
Os03g0369100-R	TTCTTGCAGAACTTGGCGAC
Os05g0156900-F	GGGACAACGCCAAGAAGTAC
Os05g0156900-R	CTTGACGAGGATGTTGAGCG
Os01g0124200-F	ACCATGATCCGTCTCCCAAG
Os01g0124200-R	CTGCTTCACCTCGTCGTTG
Os05g0304800-F	ATGTTGTTCCCATGCCTACG
Os05g0304800-R	GGTCCTCATCCTTCTGGCTT
Os10g0563700-F	ATTGCTCTGTGGTTCCCTGA
Os10g0563700-R	TGCCAACTCTCCAGGTTCAT
Os03g0655100-F	AAGTGACGACATTGCAGAGC
Os03g0655100-R	CGGCATCTCGTACATCTCCA
Os01g0537250-F	ATGCGGGTTTATCGTTTCGG
Os01g0537250-R	GGACTCCGCAAAAGATTTCCA
OsActin-F	GGAAGTACAGTGTCTGGATTGGA
OsActin-R	TCTTGGCTTAGCATTCTTGGGT
